# Supplementary material for: Biophysical properties of single rotavirus particles account for the functions of protein shells in a multilayered virus
Source: eLife. 2018 Sep 11;7:e37295. doi: 10.7554/eLife.37295 (PMC6133545; doi:10.7554/eLife.37295)
Supplement: Figure 2—source data 1. [file elife-37295-fig2-data1.xlsx]

## Sheet: FIGURE 2(D)
Width (nm)	Height (nm)	Width (nm)	Height (nm)	Width (nm)	Height (nm)		TLP
4.20779	0.506824	2.4794	1.88663	0.96695	0.644264		DLP
5.77029	0.447899	4.82315	1.87615	3.3107	0.704567		SLP
7.33279	0.423397	7.16691	1.8091	5.65446	1.20158
8.89529	0.480415	9.51066	1.67002	7.99821	1.16483
10.4578	0.482061	11.8544	1.51358	10.342	1.22514
12.0203	0.496726	14.1982	1.33819	12.6857	1.43101
13.5828	0.598316	16.5419	1.4319	15.0295	0.81199
15.1453	0.540374	18.8857	1.68267	17.3732	0.775247
16.7078	0.334287	21.2294	2.11536	19.717	0.981119
18.2703	0.899814	23.5732	2.49867	22.0607	1.18699
19.8328	2.19288	25.9169	2.38042	24.4045	1.44139
21.3953	4.32951	28.2607	2.15255	26.7482	1.40464
22.9578	7.03927	30.6044	2.2839	29.092	1.70756
24.5203	11.9593	32.9482	2.31977	31.4357	1.86491
26.0828	20.445	35.2919	2.29124	33.7795	1.53703
27.6453	29.257	37.6357	5.11846	36.1232	1.54881
29.2078	33.9585	39.9794	15.0806	38.467	1.31797
30.7703	36.6309	42.3232	29.0744	40.8108	5.55125
32.3328	39.5939	44.667	39.0192	43.1545	9.34783
33.8953	43.6636	47.0107	43.3057	45.4983	16.8321
35.4578	48.0545	49.3545	45.8512	47.842	22.9093
37.0203	50.9272	51.6982	48.575	50.1858	26.1721
38.5828	52.1441	54.042	50.9059	52.5295	30.9877
40.1453	53.6318	56.3857	52.003	54.8733	33.6682
41.7078	55.4328	58.7295	52.5917	57.217	37.4163
43.2703	57.033	61.0732	53.5411	59.5608	41.9407
44.8328	58.3372	63.417	54.5836	61.9045	43.02
46.3953	59.7207	65.7607	55.7482	64.2483	44.8271
47.9578	61.3245	68.1045	56.9831	66.592	46.8283
49.5203	62.9019	70.4482	57.8542	68.9358	48.2473
51.0828	64.2252	72.792	58.3382	71.2795	49.278
52.6453	65.3083	75.1357	58.8089	73.6233	50.0662
54.2078	66.2867	77.4795	59.2494	75.967	50.9514
55.7703	67.214	79.8232	59.7075	78.3108	51.7395
57.3328	67.9313	82.167	60.0461	80.6546	52.4791
58.8953	68.4669	84.5108	59.8704	82.9983	52.4909
60.4578	69.2123	86.8545	59.4427	85.3421	52.9879
62.0203	70.158	89.1983	59.1658	87.6858	52.9997
63.5828	71.0072	91.542	59.0918	90.0296	53.4967
65.1453	71.6903	93.8858	59.2642	92.3733	53.46
66.7078	72.3094	96.2295	59.6031	94.7171	53.3747
68.2703	72.9912	98.5733	59.7776	97.0608	53.5806
69.8328	73.9627	100.917	59.7804	99.4046	53.5924
71.3953	76.2324	103.261	59.5206	101.748	53.313
72.9578	79.3543	105.605	58.883	104.092	53.0336
74.5203	81.3854	107.948	57.9959	106.436	52.8028
76.0828	81.6425	110.292	57.118	108.78	52.4264
77.6453	81.1391	112.636	56.546	111.123	52.1956
79.2078	80.1721	114.98	56.195	113.467	52.1103
80.7703	79.0246	117.323	55.8647	115.811	50.6664
82.3328	77.9504	119.667	55.3116	118.155	50.1929
83.8953	77.1794	122.011	54.4493	120.498	49.4284
85.4578	76.8962	124.355	53.0527	122.842	48.033
87.0203	77.0001	126.698	51.2606	125.186	46.7832
88.5828	77.1973	129.042	49.7245	127.53	45.2422
90.1453	77.3806	131.386	48.2279	129.873	44.1865
91.7078	77.438	133.73	46.2448	132.217	40.2679
93.2703	77.4272	136.073	44.3641	134.561	38.4358
94.8328	77.5778	138.417	42.8018	136.905	35.9244
96.3953	77.6388	140.761	41.0708	139.248	31.9088
97.9578	77.4507	143.105	38.7168	141.592	27.8446
99.5203	77.2725	145.448	35.633	143.936	23.1982
101.083	77.1007	147.792	32.3008	146.28	18.5518
102.645	76.9888	150.136	29.0574	148.623	15.4095
104.208	77.0121	152.48	25.7889	150.967	10.5205
105.77	77.0528	154.823	22.6675	153.311	8.15466
107.333	76.9015	157.167	19.6253	155.655	4.96393
108.895	76.7481	159.511	16.4649	157.998	2.16138
110.458	76.7019	161.855	12.9858	160.342	1.78497
112.02	76.8152	164.198	9.04921	162.686	0.680724
113.583	76.9446	166.542	4.82814	165.03	0.498412
115.145	77.3473	168.886	1.52322	167.373	0.461669
116.708	77.9461	171.23	0.095669	169.717	0.036743
118.27	79.132	173.573	0	172.061	0
119.833	80.7572	175.917	0.091174	174.405	0.205872
121.395	81.9709	178.261	0.085925	176.748	0.363221
122.958	82.3586	180.605	0.138533	179.092	0.860231
124.52	82.1702	182.948	0.294465	181.436	1.16315
126.083	81.4751	185.292	0.420092	183.78	1.12641
127.645	80.7563
129.208	79.6558
130.77	77.1584
132.333	73.8205
133.895	71.0241
135.458	69.2761
137.02	68.1514
138.583	67.3097
140.145	66.4953
141.708	65.5892
143.27	64.4013
144.833	63.0312
146.395	61.858
147.958	60.8054
149.52	59.4311
151.083	57.7591
152.645	56.1726
154.208	54.5803
155.77	52.5954
157.333	49.9837
158.895	47.0077
160.458	44.1235
162.02	41.2257
163.583	37.6859
165.145	33.2208
166.708	28.4128
168.27	23.7202
169.833	19.1774
171.395	14.8107
172.958	10.5305
174.52	6.24697
176.083	2.83931
177.645	1.16595
179.208	0.857946
180.77	0.81459
182.333	0.485887
183.895	0.089627
185.458	0.0781
187.02	0.484235
