# Supplementary material for: Biophysical properties of single rotavirus particles account for the functions of protein shells in a multilayered virus
Source: eLife. 2018 Sep 11;7:e37295. doi: 10.7554/eLife.37295 (PMC6133545; doi:10.7554/eLife.37295)
Supplement: Figure 3—source data 1. [file elife-37295-fig3-data1.xlsx]

## Sheet: FIGURE 3(D)
I (nm)	NF (nN)	I (nm)	NF (nN)	I (nm)	NF (nN)	I (nm)	NF (nN)	I (nm)	NF (nN)	I (nm)	NF (nN)	I (nm)	NF (nN)	I (nm)	NF (nN)	I (nm)	NF (nN)	I (nm)	NF (nN)	I (nm)	NF (nN)	I (nm)	NF (nN)	I (nm)	NF (nN)	I (nm)	NF (nN)	I (nm)	NF (nN)	I (nm)	NF (nN)	I (nm)	NF (nN)	I (nm)	NF (nN)	I (nm)	NF (nN)	I (nm)	NF (nN)	I (nm)	NF (nN)		TLP	I = Indentation
0	0	0	0	0	0	0	0	0	0	0	0	0	0	0	0	0	0	0	0	0	0	0	0	0	0	0	0	0	-2.22045e-16	0	0	0	0	0	0	0	0	0	0	0	0		DLP	NF = Normal force
0.474152	-0.00973489	0.369385	-0.00408794	0.235707	0.00311729	-0.286797	0.0312803	0.455965	-0.00875459	0.0388101	0.01373	0.529167	-0.0127002	0.528257	-0.015258	0.098222	0.0101566	0.305782	-0.00063648	-0.211189	0.026246	0.361357	-0.00352637	0.152696	0.007324	0.0822728	0.010986	0.471542	-0.0089	-0.215083	0.0254312	0.268125	0.00127083	-0.0497913	0.0171667	0.439499	-0.00729783	0.0148898	0.0139326	-0.741415	0.0517478		SLP
1.10041	-0.0276684	0.729325	-0.00766677	0.770222	-0.00987114	0.0267455	0.0302022	0.81638	-0.012359	0.464448	0.00661009	0.502242	0.00457301	0.305359	0.008544	0.696964	-0.00571376	0.355164	0.0120598	0.48143	0.005494	0.349714	0.0123433	0.281892	0.01587	0.105853	0.025024	0.815959	-0.0114438	-0.163124	0.0375104	0.828709	-0.0120812	0.879542	-0.0146229	0.91878	-0.0165848	-0.0630899	0.0325087	0.0563449	0.026537
1.30842	-0.0230578	1.26938	-0.0209538	0.957728	-0.00415582	0.300287	0.0312803	0.469779	0.0221447	0.625894	0.01373	0.918337	-0.00203263	0.44627	0.013428	1.06375	-0.00952224	0.770786	0.00571168	0.774972	0.005494	0.631959	0.0129307	0.974511	-0.004882	0.223318	0.03418	0.321126	0.027975	0.778918	0.00508542	0.995084	-0.00572292	0.931459	-0.00254167	1.15923	-0.0139304	0.376409	0.0252109	0.6418	0.0119413
1.46885	-0.0158834	1.62929	-0.024531	1.30911	-0.00727311	0.813964	0.019415	0.906646	0.0144194	1.40058	-0.0122037	0.674626	0.0269253	0.868912	0.003662	1.18637	-0.0006344	1.05213	0.00634608	1.10374	0.003662	1.04983	0.00646533	0.868976	0.01587	0.610783	0.029296	1.047	0.00635833	1.45392	-0.0139875	1.56838	-0.0197104	1.40304	-0.0114438	1.45278	-0.0139304	0.776081	0.0199043	0.776081	0.0199043
1.60078	-0.00717273	1.28756	0.0097099	1.83402	-0.019744	0.887371	0.0312803	1.42948	0.0020604	1.09977	0.0198319	1.26976	0.0106692	1.22113	-0.002442	1.33343	0.00698256	1.24799	0.0114254	1.00994	0.023804	1.8746	-0.0211582	1.2799	0.009766	1.13906	0.01709	1.73471	-0.01335	0.933668	0.0267021	2.15438	-0.0343333	0.959085	0.0254312	1.48097	-0.000663043	1.06962	0.0199043	0.48584	0.0490935
2.113	-0.0189594	2.21637	-0.024531	1.48171	0.0150672	1.24095	0.0280444	1.37908	0.0205989	1.51595	0.0132218	1.85551	-0.00508075	1.6555	-0.012818	1.85889	-0.00507728	0.955612	0.0418933	1.25652	0.026246	1.99859	-0.0123413	1.57344	0.009766	1.10394	0.03418	1.88842	-0.00635833	1.55779	0.0101729	2.21904	-0.0228896	1.92654	-0.00826458	2.26543	-0.0252087	1.57547	0.00928913	1.38973	0.0185761
2.53012	-0.02562	1.96944	0.00460039	2.20903	-0.00831335	1.29435	0.0409878	1.4051	0.0350184	1.74346	0.016781	1.73433	0.0172732	1.57341	0.003662	2.21347	-0.00825136	1.93276	0.00634608	1.78483	0.014038	1.79483	0.0135181	1.58529	0.024414	1.76137	0.015258	2.25825	-0.0101729	1.80046	0.0127167	2.19467	-0.00699375	1.85134	0.0101729	2.04149	0.000665217	1.35153	0.035163	2.02823	0.00132826
2.69056	-0.0184456	2.56642	-0.0117547	2.30014	0.00259803	1.88807	0.0248086	2.00439	0.0185385	2.25399	0.00508545	2.35776	-0.000507742	2.21905	-0.0177	2.33614	0.0006344	2.2385	0.00571168	2.03141	0.01648	2.30311	0.00235156	1.29195	0.054932	1.93753	0.021362	2.0813	0.0133521	1.89059	0.0228875	2.81884	-0.023525	2.37375	-0.00127083	2.64021	-0.0145935	1.63182	0.0358261	2.13603	0.0106152
2.91756	-0.0148592	2.19624	0.0240202	2.51658	0.00675385	2.59185	0.00269682	2.25971	0.0205989	2.21734	0.0228829	2.37796	0.0142251	2.30131	-0.009766	2.62968	0.0006344	2.25128	0.0203112	2.53623	0.005494	2.74358	-0.00528859	2.43061	0.010986	2.40715	0.012206	2.73088	-0.00445	1.8408	0.0400542	3.16325	-0.0260688	2.85805	-0.0108083	2.68166	-0.00198913	2.19075	0.0225565	2.28362	0.017913
3.53432	-0.0322806	2.56562	0.0199323	3.29209	-0.0192247	2.24501	0.0372129	2.62967	0.0164798	3.13355	-0.0106791	2.82232	0.00609623	2.77088	-0.021972	3.0453	-0.00571376	2.93542	0	2.55981	0.019532	3.15016	-0.0111665	2.63023	0.01587	2.3955	0.028076	3.04984	-0.00572083	2.45221	0.0241604	3.26605	-0.0165313	3.01171	-0.00381458	2.80273	0.00663478	2.36486	0.0285283	2.68329	0.0126065
3.33354	-0.00563643	3.31431	-0.00460039	3.49887	-0.0145479	3.34903	-0.00647166	3.42961	-0.010815	3.31388	-0.00457724	2.96505	0.0142251	2.81794	-0.012208	3.22896	0	3.644	-0.0215821	2.466	0.039674	3.37589	-0.00764015	3.24069	-0.00061	3.21723	0.00061	3.08909	0.00699375	2.98738	0.0120792	2.97467	0.0127146	2.97463	0.0127167	2.97683	0.0126065	2.81762	0.0205674	2.99014	0.0119413
3.81719	-0.0158834	3.82594	-0.0163551	3.71531	-0.0103921	3.30237	0.0118653	3.10211	0.0226593	3.68289	-0.0086446	3.23975	0.0152406	3.05277	-0.012208	3.40042	0.00634816	2.93658	0.0304678	2.88866	0.03296	3.56769	-0.00234963	3.35816	0.008546	3.02954	0.025634	3.44621	0.00381458	3.20463	0.0158938	4.13288	-0.0305188	3.44621	0.00381458	3.77459	-0.0126043	3.01829	0.0252109	2.85907	0.0331717
4.60509	-0.0425293	4.41341	-0.0321977	3.51724	0.0161057	3.16567	0.0350551	3.90205	-0.00463548	3.40093	0.0223746	3.77834	0.00203263	3.15849	-0.005494	3.64513	0.00888784	3.38881	0.0222165	2.9592	0.044556	3.64649	0.00881689	3.6752	0.007324	3.38178	0.022582	3.79059	0.00127292	3.39642	0.0209812	4.15938	-0.0171667	3.73976	0.00381458	3.56392	0.0126065	3.39144	0.0212304	3.44453	0.0185761
4.05255	0.00307427	4.23285	-0.00664353	4.32166	-0.0114306	3.44918	0.0355959	3.94717	0.00875459	4.18505	-0.00406736	3.76083	0.0187981	3.27594	0.00061	4.29271	-0.00952224	4.03635	0.00380848	3.48747	0.03235	3.52185	0.0305625	3.54617	0.029298	3.65182	0.023804	3.70267	0.0203458	3.60096	0.0254312	4.04601	0.00317917	3.70267	0.0203458	4.48107	-0.0185739	3.43289	0.0338348	3.97689	0.00663478
4.65981	-0.013835	4.51691	-0.00613274	4.6441	-0.0129884	3.96286	0.0237306	4.10696	0.0159635	4.37481	0.0015263	4.60108	-0.0106692	3.56947	-0.002442	4.50077	-0.00507728	4.37873	0.0012688	4.08621	0.01648	4.56135	-0.00822756	3.8984	0.026246	4.02752	0.019532	4.55571	-0.00762917	4.40313	0	4.68288	-0.0139875	4.21238	0.0095375	4.54909	-0.00729783	3.96526	0.0218935	4.33678	0.00331739
4.96285	-0.0143471	4.97165	-0.0148211	4.39787	0.0161057	4.54657	0.00809045	4.30495	0.0211136	4.7061	-0.000508212	4.31965	0.0203213	3.7808	-0.00122	4.47695	0.0114254	4.28163	0.0215821	4.45017	0.012818	4.4593	0.0123433	4.53233	0.008546	4.39152	0.015868	4.51863	0.00890208	4.67126	0.00127083	4.40421	0.0146229	4.32788	0.0184396	4.84263	-0.00729783	4.16589	0.0265391	4.35167	0.01725
4.75257	0.0128092	5.17036	-0.0097099	4.97095	0.00103853	4.30981	0.0366739	4.61759	0.0200843	5.04682	-0.00305094	4.64146	0.0187981	3.95694	0.001832	5.52734	-0.0279302	5.23438	-0.0126963	4.30941	0.035402	4.57199	0.0217476	5.17802	-0.009766	4.49725	0.025634	4.96476	0.00127292	4.77405	0.0108083	5.13009	-0.00699375	4.22726	0.0381479	4.95039	0.0019913	4.87078	0.00597174	4.24717	0.0371522
5.96823	-0.0368929	5.44495	-0.00868833	5.43799	-0.00831335	5.24372	0.00215781	5.32198	-0.0020604	5.38754	-0.00559366	5.19891	0.00457301	4.45001	-0.011596	5.44244	-0.00825136	5.25936	0.0012688	4.89641	0.020142	5.02379	0.0135181	5.09595	0.009766	5.02553	0.013428	5.39817	-0.00572083	5.23288	0.00254375	5.09305	0.00953542	5.15659	0.00635833	5.8145	-0.026537	4.28858	0.0497587	4.99184	0.0145957
6.10016	-0.0281822	6.16518	-0.031687	5.78937	-0.0114306	4.92693	0.0350551	5.31933	0.0139048	5.72825	-0.00813639	5.53959	0.00203263	4.37969	0.004272	5.51626	0.00317408	5.43082	0.00761696	5.45992	0.006104	5.5886	-0.000587407	5.36603	0.010986	5.51861	0.003052	5.27213	0.0152583	5.04326	0.0267021	5.45017	0.00635625	5.27209	0.0152604	5.32517	0.0126065	5.12617	0.0225565	4.83426	0.0371522
6.50778	-0.0343307	5.91826	-0.00255559	6.14075	-0.0145479	5.62071	0.0134823	5.95684	-0.00463548	5.70103	0.00915281	5.74832	0.00660397	4.86098	-0.008544	5.63892	0.0120598	5.35816	0.0266594	5.62434	0.012818	5.52043	0.0182212	5.55392	0.01648	5.63611	0.012206	6.2523	-0.0190729	5.20963	0.0330604	5.9853	-0.00572292	5.84538	0.00127292	6.26889	-0.0199022	4.66341	0.0603717	5.47276	0.0199043
6.42106	-0.013835	6.5816	-0.0224878	5.85591	0.0166267	5.63408	0.0285834	5.92554	0.0128737	6.07946	0.00457724	5.92876	0.0127002	4.88455	0.002442	6.3597	-0.0101566	5.88362	0.0145995	5.64792	0.026856	6.13046	0.00176415	5.60096	0.029298	5.98831	0.009156	5.87192	0.0146229	5.99909	0.00826458	6.60947	-0.0222542	5.85917	0.0152604	6.45625	-0.0145935	5.89899	0.0132696	5.52747	0.0318457
6.84768	-0.0210078	6.27778	0.0097099	6.30369	0.00831335	5.89759	0.0302022	6.06621	0.0211136	6.42961	0.0015263	6.29769	0.00863661	5.88234	-0.037232	6.61661	-0.00825136	6.34809	0.00571168	6.23489	0.011598	6.59356	-0.00705274	5.9532	0.026246	6.08231	0.019532	6.14001	0.0158958	6.54693	-0.00445	7.0683	-0.0305188	6.33076	0.00635833	6.69675	-0.0119413	5.90062	0.0278652	6.27214	0.00928913
7.03665	-0.0153713	6.87472	-0.00664353	6.39479	0.0192247	6.75147	0	6.65592	0.00515016	6.67601	0.00406736	7.1662	-0.022354	5.21337	0.009766	6.84911	-0.00507728	6.40971	0.0177715	6.17631	0.029908	6.1411	0.0317393	6.55193	0.010376	5.88289	0.045166	6.21738	0.0267042	6.47172	0.0139875	7.04393	-0.0146229	6.36997	0.019075	7.03008	-0.0139304	6.16764	0.0291913	6.44629	0.0152587
7.30169	-0.013835	7.38635	-0.0183982	6.89077	0.00831335	6.44464	0.0323601	7.05456	-0.000514678	7.23371	-0.0101709	7.1204	-0.0040636	5.65947	-0.00122	6.93513	0.00571376	7.15489	-0.00571376	6.43466	0.031738	6.76242	0.0146948	6.31728	0.037842	5.9417	0.057372	7.01955	0.00127292	6.53639	0.0254312	7.38834	-0.0171667	6.81609	0.0114458	7.7084	-0.0331696	5.98349	0.0530761	7.15114	-0.00530652
7.59523	-0.013835	7.39544	-0.00306637	7.10721	0.0124692	7.18845	0.00809045	6.64109	0.0375935	7.06496	0.0147465	6.90498	0.0233694	5.87084	0	7.87567	-0.0279302	6.98455	0.018408	7.03336	0.01587	6.90903	0.022335	6.9864	0.018312	6.79863	0.028076	7.19868	0.00699375	7.23684	0.00508542	7.17326	0.00826458	7.22409	0.00572292	7.11299	0.0112783	6.91394	0.0212304	6.75473	0.0291913
7.86974	-0.0128092	7.72692	-0.00511118	7.9502	-0.017146	7.46199	0.00916848	7.22125	0.0221447	7.67927	-0.00254272	7.3776	0.0137174	6.70429	-0.031128	7.63209	0	7.68093	-0.00253968	7.33863	0.01526	7.28169	0.0182212	7.16259	0.024414	7.09217	0.028076	7.79739	-0.00826458	7.42864	0.0101729	7.77197	-0.00699375	7.65751	-0.00127083	8.26896	-0.0318435	6.86249	0.0384804	7.79131	-0.00796087
8.21082	-0.0153713	8.67471	-0.0403753	8.06057	-0.00727311	7.5354	0.0210338	7.70589	0.0118444	8.22754	-0.0162728	7.75598	0.00914435	6.45789	-0.006104	7.98668	-0.00317408	8.25524	-0.0171392	7.56175	0.018922	6.9649	0.0499585	7.43264	0.025636	7.57352	0.01831	8.12909	-0.0101729	7.82393	0.00508542	7.55689	0.0184375	7.96376	-0.00190625	8.39003	-0.0232196	7.64698	0.0139326	7.52755	0.0199043
8.58993	-0.0199836	8.58898	-0.0199323	8.35412	-0.00727311	7.29864	0.0496172	8.15231	0.00360444	8.10597	0.00610187	7.4934	0.0391194	6.56361	0.00061	9.00042	-0.0406245	7.95066	0.013963	7.92572	0.01526	7.77836	0.0229224	7.49145	0.037842	7.79664	0.021972	8.38447	-0.00826458	8.04118	0.0089	8.76597	-0.0273396	8.11743	0.0050875	8.41818	-0.00995	7.60879	0.0305196	8.32531	-0.00530652
8.74087	-0.0122971	8.5222	-0.000510783	8.59949	-0.00467679	8.02242	0.0264274	8.50317	0.000514678	8.18253	0.0177974	8.76722	-0.0137174	7.24445	-0.022582	8.3296	0.00952224	8.2686	0.0126942	8.12537	0.020142	8.64835	-0.00705274	8.01972	0.025636	7.73807	0.040282	8.30926	0.0101729	7.63535	0.0438688	8.84334	-0.0165313	8.29655	0.0108083	8.99037	-0.0238826	8.28715	0.0112783	8.1412	0.0185761
8.91083	-0.00563643	8.83472	-0.00153402	9.0569	-0.0135094	8.56613	0.0129433	8.57697	0.012359	8.9289	-0.00661009	8.9382	-0.00711172	7.30324	-0.013428	9.14806	-0.0177736	8.57434	0.0120598	8.36022	0.023194	8.68193	0.00646533	7.97288	0.043336	8.55976	0.012818	9.02243	-0.0108083	8.65368	0.00762917	9.30218	-0.0247958	8.6918	0.00572292	8.89913	-0.00464348	8.18261	0.0311826	8.448	0.017913
9.63217	-0.0286943	9.84888	-0.0403753	9.12874	-0.0015595	8.70957	0.0210338	9.09026	0.000514678	9.12812	-0.0015263	9.23175	-0.00711172	7.33854	-0.003052	9.20968	-0.00571376	9.3806	-0.0146016	8.90027	0.010376	8.95284	0.00764207	8.20773	0.046388	8.1608	0.048828	9.0998	-2.22045e-16	8.42589	0.0336958	9.78647	-0.0343333	9.04893	0.00254375	8.60885	0.0245478	8.2108	0.04445	9.20593	-0.00530652
9.40285	-0.000512098	9.4787	-0.00460039	9.46082	-0.00363656	9.17321	0.0118653	9.28825	0.00566484	9.40278	-0.000508212	9.28024	0.00609623	7.91375	-0.020752	9.45439	-0.00317408	9.53987	-0.00761904	9.05296	0.0177	9.78894	-0.0205708	9.33465	0.003052	8.98254	0.021362	9.44418	-0.00254167	9.0246	0.0184375	9.96556	-0.0286104	9.01185	0.019075	9.1943	0.00995217	8.47778	0.0457783	9.69852	-0.0152587
9.74393	-0.00307427	9.96186	-0.0148211	9.82183	-0.00727311	9.16658	0.0280444	9.59134	0.00515016	9.25292	0.0233911	9.42297	0.0142251	7.8434	-0.004882	9.57701	0.00571376	9.39393	0.0152339	9.3465	0.0177	9.52863	0.00822948	9.1352	0.028688	9.35824	0.01709	9.85218	-0.00826458	9.67418	0.000635417	10.221	-0.0267042	9.71231	-0.00127083	9.67358	0.000665217	8.32019	0.0683348	9.88589	-0.00995
10.1135	-0.00717273	10.1416	-0.00868833	10.2792	-0.0161057	9.53016	0.0242696	9.60781	0.0200843	9.7823	0.0106791	9.91446	0.00355586	7.96088	0.00122	9.76071	0.0114254	9.98043	0	9.7222	0.013428	9.86739	0.00587793	9.54612	0.022584	9.86305	0.006104	9.77697	0.0101729	10.133	-0.00762917	10.4001	-0.0209813	10.1711	-0.00953542	10.4846	-0.0252087	9.13121	0.0424609	10.2723	-0.0145957
10.4926	-0.011785	9.999	0.0148211	9.80163	0.0254593	9.27336	0.0539328	9.9969	0.0149341	10.4532	-0.00966102	10.2363	0.00203263	7.65579	0.029296	9.65141	0.0323731	10.0543	0.0114254	9.98051	0.01526	9.87838	0.0205708	10.4618	-0.009766	9.6519	0.032348	10.1214	0.00762917	9.94335	0.0165313	11.0369	-0.0381479	10.363	-0.00445	10.0484	0.0112783	9.37171	0.045113	10.0218	0.0126065
11.0048	-0.0235699	10.8046	-0.0127763	10.7796	-0.0114306	10.3974	0.00916848	10.3191	0.0133901	10.6053	-0.00203451	9.95487	0.0330215	8.40705	0.002442	10.4576	0.00571376	9.96939	0.0311022	10.2271	0.0177	10.1493	0.0217476	10.0863	0.025024	9.88674	0.0354	10.1352	0.0216167	10.5421	0.00127083	11.1143	-0.0273396	10.3513	0.0108083	10.8196	-0.0126043	9.59891	0.0484304	10.8329	-0.0132674
11.1557	-0.0158834	11.3446	-0.026065	10.8225	0.00207876	10.6309	0.0124043	10.3833	0.0257491	10.5686	0.0157629	10.5406	0.0172732	8.68885	0	11.0197	-0.00825136	10.6291	0.0120598	10.6028	0.013428	11.121	-0.0135181	10.4267	0.022584	9.99248	0.045166	10.1108	0.0375125	10.5813	0.0139875	11.4587	-0.0298833	10.7848	0.00381458	11.5908	-0.036487	10.6089	0.0126065	10.9672	-0.00530652
11.3542	-0.0107608	11.3063	-0.00817755	11.1932	-0.00207876	10.7544	0.0215728	10.8107	0.0185385	10.8055	0.0188155	10.5608	0.032006	8.72414	0.010376	10.8982	0.0133307	10.7884	0.0190424	10.5794	0.029908	11.2789	-0.00646533	10.9433	0.010986	10.7321	0.021972	11.1164	0.00190833	11.0147	0.00699375	12.032	-0.0438688	11.091	0.00317917	11.3536	-0.00995	10.4248	0.0364891	11.4465	-0.0145957
11.6763	-0.0122971	11.6947	-0.0132887	11.1686	0.0150672	11.4081	0.00215781	10.9991	0.0242034	11.2217	0.0122037	11.1936	0.0137174	9.44021	-0.014648	11.3505	0.00507728	11.1796	0.013963	11.096	0.018312	11.2899	0.00822948	10.8964	0.028688	10.7908	0.03418	11.1684	0.0139875	11.5753	-0.00635833	12.6816	-0.0616708	11.5371	-0.00445	11.8329	-0.0192391	11.1031	0.01725	12.0319	-0.0291891
11.6561	0.00461224	11.7037	0.00204481	11.8766	-0.00727311	11.6116	0.00701067	11.4933	0.0133901	12.1474	-0.0218664	12.2506	-0.027433	9.42858	-0.001832	11.5098	0.0120598	11.6196	0.00634608	11.1548	0.030518	11.9112	-0.00881496	11.5773	0.008546	11.6713	0.003662	12.1486	-0.0203438	11.6654	0.00381458	12.3139	-0.0286104	11.9451	-0.0101708	12.0469	-0.0152587	11.7151	0.00132826	11.8611	-0.00596957
12.2539	-0.011785	12.1585	-0.00664353	12.1123	-0.00415582	11.2748	0.0409878	11.4524	0.0314139	11.8748	0.0086446	11.5545	0.0259098	9.66341	-0.001832	12.0474	-0.0006344	11.669	0.0190424	11.5775	0.023804	12.2726	-0.0123413	11.554	0.025024	11.2253	0.042114	11.5774	0.0228896	11.8318	0.0101729	12.8999	-0.0432333	11.9589	0.00381458	11.7566	0.0139326	11.8097	0.0112783	12.3669	-0.0165848
12.8896	-0.0302306	12.2434	0.00460039	12.7914	-0.0249383	12.2087	0.00647166	12.1663	0.00875459	12.508	-0.00966102	12.0554	0.0147328	9.59305	0.014038	12.7926	-0.0241218	11.755	0.0298334	11.918	0.021362	12.3853	-0.00293896	12.4227	-0.004882	11.7888	0.028076	11.7311	0.0298833	11.7947	0.0267021	12.9137	-0.0292458	12.5831	-0.0127146	12.3685	-0.00198913	12.1695	0.00796304	12.1165	0.0106152
12.898	-0.0148592	12.7835	-0.00868833	12.5548	0.00363656	11.9319	0.0372129	12.4312	0.0103003	12.4997	0.00661009	12.3207	0.0162577	9.79265	0.01587	12.8298	-0.010791	12.2073	0.0215821	12.2115	0.021362	12.837	-0.0111665	12.6692	-0.00244	11.9063	0.037232	12.5969	0.00127292	12.5333	0.00445	13.576	-0.0476854	12.8257	-0.0101708	12.2773	0.01725	11.8262	0.0398065	12.8877	-0.0132674
12.8778	0.00205007	13.4279	-0.0275973	13.2532	-0.0181845	12.8258	0.00485463	13.0496	-0.00720887	12.6705	0.0132218	12.5483	0.0198136	10.1214	0.010986	12.9891	-0.00380848	13.2821	-0.0190445	12.5285	0.020142	12.622	0.0152822	12.6811	0.012208	12.1647	0.039062	12.7378	0.00890208	12.6361	0.0139875	13.9204	-0.0502271	13.1574	-0.0120792	13.0883	-0.00862391	12.1861	0.0364891	13.0751	-0.00796087
13.3995	-0.0102487	13.3232	-0.00613274	13.2287	-0.00103853	12.9893	0.0118653	13.1425	0.00360444	13.1811	0.0015263	12.7381	0.0254021	10.4854	0.004272	13.1362	0.00380848	13.246	-0.00190528	13.3737	-0.008544	12.9268	0.0146948	12.9746	0.012208	12.3056	0.046996	13.2857	-0.00381458	13.362	-0.00762917	14.0486	-0.0419625	13.6417	-0.0216167	13.2492	-0.00198913	12.4398	0.0384804	13.7799	-0.0285261
13.9878	-0.0261321	13.7115	-0.0112439	13.7054	-0.0109114	13.3028	0.0107873	13.1781	0.0175092	13.3803	0.00661009	13.2673	0.0127002	10.7437	0.003052	13.4785	0.0012688	13.1001	0.0209456	13.3034	0.010376	13.5707	-0.00352637	12.6696	0.043336	13.1273	0.019532	13.0706	0.0216167	13.3504	0.00762917	14.1006	-0.0298833	13.6809	-0.0089	13.3304	0.00862609	13.0518	0.0225565	13.6091	-0.00530652
14.1577	-0.0194715	13.806	-0.000510783	14.3459	-0.0296151	13.4062	0.0210338	13.3952	0.0216283	13.787	0.000508212	13.4854	0.0167655	10.9668	0.003662	13.6378	0.00825136	13.0885	0.036816	13.3974	0.020752	13.8756	-0.00411378	13.8199	-0.00122	12.7401	0.054932	13.6693	0.00635833	13.7838	0.000635417	14.6484	-0.0425979	14.3559	-0.0279729	13.823	-0.00132609	12.8809	0.0457783	14.0884	-0.0145957
14.4322	-0.0184456	14.3081	-0.0117547	14.437	-0.0187037	13.3796	0.0382909	13.9849	0.00566484	14.4202	-0.0177974	14.0523	0.00203263	11.5537	-0.014648	14.2487	-0.00825136	13.9435	0.00761696	13.5383	0.028688	13.8752	0.0111684	13.3506	0.038452	13.5149	0.029906	14.3952	-0.0152583	13.4797	0.0305167	14.942	-0.0425979	14.4969	-0.0203438	14.5278	-0.0218913	13.9971	0.00464565	14.6605	-0.0285261
14.5262	-0.0076865	14.5068	-0.00664353	14.1908	0.0103921	13.7832	0.0323601	14.7371	-0.0190549	14.4968	-0.00610187	13.9688	0.022354	11.3895	0.006104	14.5178	-0.00698256	14.1394	0.0126942	14.1018	0.01465	14.0106	0.019396	13.8201	0.029298	13.9141	0.024414	13.9512	0.0216167	14.2056	0.0089	15.2101	-0.0413271	14.3836	0	14.158	0.0112783	13.8661	0.0258739	14.8081	-0.0212283
14.8862	-0.0112729	14.9331	-0.0137995	14.812	-0.00727311	14.487	0.0102465	14.4956	0.00978395	14.5073	0.00915281	14.2907	0.0208291	11.237	0.026246	14.7259	-0.00253968	14.7381	-0.00317408	14.3367	0.0177	14.8466	-0.00881496	14.1372	0.028076	14.1372	0.028076	14.4864	0.0095375	14.7025	-0.00127083	15.4528	-0.0387833	14.2956	0.019075	15.2875	-0.0305174	14.5842	0.00464565	15.2211	-0.0272
14.6569	0.0169093	15.4542	-0.026065	15.6165	-0.0348112	14.7105	0.0140231	14.6745	0.0159635	14.414	0.0300012	15.4608	-0.0264176	12.1174	-0.007324	15.1293	-0.00825136	14.6411	0.0171371	14.7946	0.009156	14.8576	0.00587793	14.7359	0.012208	14.6655	0.015868	15.2504	-0.0139875	14.6146	0.0178021	15.67	-0.0349687	15.3775	-0.0203438	15.1962	-0.0112783	13.9888	0.0490935	15.7667	-0.0398043
15.2737	-0.000512098	15.6435	-0.020443	15.5245	-0.0140287	15.1842	0.00431385	14.7005	0.0303829	15.1604	0.00559366	15.2642	0	12.1879	0.00122	15.3863	-0.00634816	15.1177	0.00761696	14.689	0.029908	14.8799	0.0199834	14.8886	0.019532	14.959	0.015868	15.2133	0.00254375	15.4168	-0.00762917	15.9636	-0.0349687	15.7219	-0.0228875	15.4898	-0.0112783	14.8661	0.0199043	15.5295	-0.0132674
15.5102	0.00256217	15.4155	0.00766677	15.5481	0.000519265	15.4977	0.00323583	15.4909	0.00360444	15.6804	-0.00661009	15.5672	-0.000507742	12.4227	0.00122	15.3868	0.00888784	15.277	0.0145995	15.2173	0.0177	15.5012	0.00293896	14.9943	0.029298	14.9357	0.032348	15.1127	0.0222521	15.4433	0.00572292	16.5114	-0.0476854	15.6849	-0.00635625	15.5843	-0.00132609	14.9739	0.0291913	16.2211	-0.0331696
16.7924	-0.0507262	16.1452	-0.0158426	15.5621	0.0155865	15.6912	0.00862947	15.0009	0.0458334	15.7003	0.00813639	15.6439	0.011177	12.6106	0.003662	16.01	-0.00825136	15.0456	0.0418933	15.5226	0.01709	15.467	0.0199834	15.3348	0.026856	15.194	0.03418	15.4189	0.0216167	15.8004	0.00254375	16.5379	-0.0343333	15.8894	-0.00190625	16.0503	-0.00995	14.7234	0.0563913	16.5678	-0.0358239
16.4775	-0.0179335	15.9836	0.00868833	16.4726	-0.0176652	15.7846	0.019415	16.0015	0.00772524	16.5033	-0.0193237	16.4087	-0.0142251	12.9863	-0.003662	16.4744	-0.0171392	15.7908	0.018408	15.8983	0.012818	16.3483	-0.0105791	15.5227	0.03235	15.7223	0.021972	16.0685	0.00381458	15.6743	0.023525	17.0476	-0.0451417	16.5517	-0.0203438	16.1182	0.00132826	14.9506	0.0597087	16.8348	-0.0344978
16.3908	0.00256217	16.5901	-0.00817755	16.5058	-0.00363656	15.798	0.0345161	15.8269	0.032958	16.3912	0.00254272	16.1179	0.0172732	13.2798	-0.006714	16.4994	-0.00317408	15.8524	0.0304678	16.2388	0.010376	16.6418	-0.0105791	16.0862	0.018312	15.9571	0.025024	16.0696	0.0184375	16.0696	0.0184375	17.036	-0.0298833	16.8452	-0.0203438	16.173	0.0132696	14.939	0.0749674	16.8099	-0.0185761
17.2357	-0.0271563	16.4	0.0178874	16.6548	0.00415582	16.5218	0.0113263	16.1873	0.0293535	16.6375	0.00508545	16.7696	-0.00203263	13.2564	0.006714	16.4633	0.0139651	16.7197	0.0006344	16.2624	0.024414	17.2518	-0.0270361	16.7202	0.00061	16.0981	0.032958	16.2869	0.0222521	16.4013	0.0165313	17.5203	-0.0394188	17.2278	-0.0247937	16.7186	0.000665217	15.6306	0.0550652	17.6076	-0.0437848
17.2441	-0.011785	16.5893	0.0235094	17.4689	-0.0238998	16.4651	0.0302022	17.1783	-0.00823991	16.95	0.00406736	16.7898	0.0127002	13.1743	0.023194	16.8301	0.0101566	16.8057	0.0114254	16.5324	0.025636	16.9689	0.00293896	16.5559	0.024414	16.0747	0.049438	16.6567	0.0184375	16.8474	0.0089	18.3351	-0.0654854	17.356	-0.0165292	17.0652	-0.00198913	16.4549	0.0285283	17.5827	-0.027863
17.4996	-0.00973489	17.4802	-0.00868833	17.0105	0.0166267	16.9888	0.0177979	17.1566	0.00875459	16.9416	0.0203401	17.2341	0.00457301	14.219	-0.01892	17.0748	0.0126963	17.8561	-0.0279302	17.2955	0.001222	16.9347	0.0199834	16.9199	0.020752	16.9669	0.01831	16.9629	0.0178021	17.0138	0.0152583	17.7132	-0.0197104	17.8021	-0.0241583	17.1067	0.0106152	16.3238	0.0497587	17.6639	-0.0172478
17.7551	-0.0076865	17.4893	0.00664353	17.5836	0.0015595	17.2523	0.019415	17.9851	-0.0200843	17.1125	0.0269502	17.7162	-0.00558849	14.0548	0.001832	17.8933	-0.0145995	17.1853	0.0222165	17.4599	0.007936	17.5673	0.00235156	16.9787	0.03296	16.427	0.061646	17.1675	0.0222521	17.053	0.027975	18.3882	-0.0387833	17.7142	-0.00508542	17.7452	-0.00663261	16.2989	0.0656804	17.7054	-0.00464348
18.2388	-0.0179335	18.0767	-0.00919911	18.1374	-0.0124692	17.4158	0.0264274	18.0207	-0.00617951	17.9344	-0.0015263	18.4527	-0.0294657	14.4305	-0.005494	17.9793	-0.00380848	17.7474	0.00825136	17.4483	0.023804	17.4653	0.0229224	17.1079	0.041504	17.0375	0.045166	17.7662	0.00699375	17.0541	0.0425979	18.4274	-0.0260688	18.669	-0.0381458	17.8265	0.00398043	17.5611	0.01725	18.6225	-0.0358239
18.7415	-0.0292064	18.1522	0.00255559	18.2092	-0.000519265	17.7093	0.0264274	18.0563	0.00772524	18.4638	-0.0142383	17.9357	0.0142251	14.6418	-0.004272	18.5658	-0.0190424	18.2729	-0.00381056	18.1879	0.00061	18.0075	0.0099917	17.7653	0.022584	17.6597	0.028076	18.3522	-0.00762917	17.691	0.0254312	19.2169	-0.0508625	18.7082	-0.0254312	18.4517	-0.0126043	17.2443	0.0477674	18.6507	-0.0225565
18.9304	-0.0235699	19.4508	-0.0516192	18.445	0.00259803	18.243	0.0134823	18.4071	0.00463548	18.512	-0.00101642	18.4083	0.00457301	14.5833	0.010986	18.3589	0.00698256	18.1636	0.0171371	18.1293	0.018922	18.6175	-0.00646533	18.2114	0.01465	18.0237	0.024414	18.4423	0.00254375	18.277	0.0108083	18.8874	-0.0197104	19.5104	-0.0508625	18.6922	-0.00995	17.3653	0.0563913	19.3556	-0.0431217
19.262	-0.02562	19.2892	-0.0270866	18.2469	0.0290959	18.4265	0.019415	18.8727	-0.00463548	18.3905	0.0213566	18.5228	0.0142251	15.1937	-0.008544	18.6891	0.00507728	18.6402	0.00761696	18.2115	0.029908	18.6624	0.00646533	18.775	0.00061	18.5285	0.013428	18.3162	0.023525	18.9139	-0.00635833	19.4861	-0.0349687	19.486	-0.0349667	18.508	0.0139326	17.5129	0.0636891	18.9459	-0.00796087
19.5746	-0.0266442	18.9665	0.00613274	19.032	0.00259803	18.76	0.0172589	18.8414	0.0128737	19.0236	0.00305094	19.5044	-0.0228617	15.3816	-0.006104	19.2511	-0.00888576	18.9338	0.00761696	18.8103	0.014038	19.1593	-0.00411378	18.7046	0.019532	18.7046	0.019532	18.9022	0.00890208	18.2537	0.041325	19.9322	-0.0425979	19.5889	-0.0254312	19.0669	0.000665217	18.3106	0.0384804	19.7436	-0.0331696
19.5449	-0.0092228	19.4591	-0.00460039	19.0364	0.0181845	19.2437	0.00701067	19.2114	0.00875459	19.4021	-0.0015263	18.9685	0.0218462	15.722	-0.011596	19.9109	-0.0279302	19.1541	0.0114254	19.2564	0.006104	19.1138	0.0135181	18.7634	0.031738	18.9277	0.023194	19.3865	-0.000635417	19.1703	0.0101729	20.1749	-0.0400542	19.3483	0.00127292	20.0239	-0.0325065	18.0336	0.0670065	20.1433	-0.0384783
20.2377	-0.0307443	20.1983	-0.0286206	19.5709	0.00519605	18.9169	0.0404487	19.4762	0.0103003	19.8749	-0.0111873	19.4694	0.0106692	15.6752	0.003052	19.6429	0.0012688	19.7406	-0.00381056	19.4443	0.011598	19.1587	0.0264487	19.8786	-0.010986	19.3387	0.01709	19.5783	0.00445	19.2604	0.0203458	20.3921	-0.0362396	20.2268	-0.0279729	19.7204	-0.00265217	18.6191	0.0524109	20.0919	-0.0212283
19.9704	-0.000512098	20.1884	-0.0122655	20.1151	-0.00831335	19.6207	0.018337	20.152	-0.0103003	20.1024	-0.00762817	19.5461	0.022354	16.133	-0.008544	19.851	0.00571376	19.9121	0.0025376	19.5031	0.023804	19.4748	0.0252739	19.6791	0.01465	19.4327	0.027466	19.9609	-2.22045e-16	19.5031	0.0228875	21.0672	-0.0553146	19.8464	0.00572292	20.0139	-0.00265217	19.1382	0.0411326	20.1201	-0.00796087
20.8723	-0.0333048	20.5483	-0.0158426	20.293	-0.00207876	19.604	0.0350551	20.092	0.00875459	20.0091	0.0132218	20.4712	-0.0116847	16.1331	0.003662	19.9614	0.0152339	19.9126	0.0177715	20.6065	-0.01831	20.2431	0.000587407	20.0901	0.008546	19.6441	0.031738	19.9874	0.0133521	19.7458	0.0254312	20.8902	-0.0317896	20.4451	-0.00953542	20.3871	-0.00663261	18.9408	0.0656804	20.8913	-0.0318435
21.0423	-0.0266442	20.5764	-0.00153402	20.6347	-0.00467679	20.1777	0.0199557	20.4046	0.00772524	19.8687	0.0366129	20.2558	0.0157483	17.0017	-0.029296	19.9742	0.0298334	20.3649	0.00952016	20.4071	0.007324	20.1749	0.019396	19.7263	0.042726	20.1723	0.019532	20.8404	-0.0146229	20.0266	0.0260667	21.3872	-0.0419625	20.6369	-0.00445	20.5612	-0.000663043	19.513	0.0517478	21.0521	-0.0252087
21.0982	-0.013835	21.0027	-0.00868833	20.9764	-0.00727311	20.2011	0.0345161	20.488	0.0190549	20.6339	0.0111873	20.8603	-0.00101548	16.2624	0.021362	21.0368	-0.0101566	20.5241	0.0165027	20.4541	0.020142	20.5815	0.0135181	20.2898	0.028688	20.2664	0.029906	20.6253	0.0108083	20.1803	0.0330604	21.9859	-0.0572208	21.4009	-0.0279729	20.4965	0.01725	19.9127	0.0464413	21.3855	-0.0272
21.7149	-0.0312564	21.3531	-0.0117547	21.3953	-0.0140287	20.7748	0.019415	20.772	0.0195696	20.7105	0.0228829	21.333	-0.0106692	17.0137	-0.005494	21.1716	-0.0019032	20.9031	0.0120598	20.8768	0.013428	20.6264	0.0264487	20.5599	0.029908	20.513	0.032348	21.046	0.00445	20.6773	0.0228875	22.0252	-0.0445062	21.2876	-0.00762917	20.9095	0.0112783	19.9806	0.0577196	21.9842	-0.0424587
21.5426	-0.00614853	21.9216	-0.0265758	21.6599	-0.0124692	20.9083	0.0280444	21.7725	-0.0185385	21.3908	0.00203451	21.1835	0.0132096	17.4245	-0.014648	21.9291	-0.026025	21.4652	-0.00190528	21.0178	0.021362	21.0895	0.0176338	21.053	0.019532	20.2548	0.061034	21.3523	0.00381458	20.7165	0.0356042	22.4331	-0.0502271	22.0643	-0.0317875	21.5878	-0.00796087	20.2477	0.0590457	21.8001	-0.0185761
22.1214	-0.0215199	21.9781	-0.0137995	22.1366	-0.022342	21.2118	0.0275054	21.875	-0.00823991	21.6655	0.00305094	21.232	0.0264176	17.2134	0.008544	21.2338	0.0253906	21.5268	0.0101546	21.2878	0.022584	21.8803	-0.00822756	21.8864	-0.008544	21.323	0.020752	21.6585	0.00317917	21.773	-0.00254375	22.8284	-0.0553146	22.0654	-0.0171646	21.7354	-0.000663043	20.1033	0.0809391	22.2396	-0.0258739
22.3674	-0.0189594	22.2337	-0.0117547	22.6037	-0.0316939	21.4353	0.0312803	22.0252	-0.000514678	21.7987	0.0116955	22.157	-0.00762112	17.3778	0.012208	22.0523	-0.0019032	21.7837	0.0120598	21.4288	0.030518	21.8122	0.0105791	21.64	0.019532	21.2527	0.039672	21.4562	0.027975	21.1892	0.041325	22.7913	-0.0387833	22.626	-0.0305167	22.1483	-0.00663261	21.0603	0.0477674	22.3606	-0.0172478
22.5944	-0.0153713	22.3661	-0.00306637	22.7912	-0.0259786	22.0591	0.0134823	21.7646	0.0293535	22.6111	-0.0162728	22.4694	-0.00863661	17.8591	-0.00061	22.6632	-0.018408	22.004	0.0158683	21.6871	0.03235	22.1058	0.0105791	21.9336	0.019532	21.2294	0.056152	22.1184	0.0095375	21.6353	0.0336958	23.9241	-0.0807458	22.8178	-0.0254312	22.6542	-0.0172478	21.3539	0.0477674	23.2778	-0.0484304
22.8214	-0.011785	22.5458	0.00306637	23.21	-0.0327324	22.2425	0.019415	22.2683	0.0180239	22.6782	-0.00406736	22.5462	0.00304812	18.1878	-0.005494	22.1267	0.0247562	22.2243	0.0196768	22.0628	0.028076	22.6819	-0.00411378	22.321	0.01465	21.922	0.0354	22.2721	0.0165312	22.3484	0.0127167	23.7344	-0.0565854	23.5055	-0.0451396	22.616	-0.000663043	21.6209	0.0490935	23.0008	-0.0199022
22.5541	0.0184456	23.2661	-0.0199323	23.0409	-0.00779408	22.6861	0.0113263	22.8294	0.00360444	22.717	0.00966102	23.0377	-0.00762112	18.3288	-0.00061	22.701	0.0101566	22.2738	0.032371	22.6028	0.01526	22.8511	0.00235156	22.5441	0.018312	22.2155	0.0354	22.4258	0.023525	22.7437	0.00762917	24.295	-0.0699375	23.5193	-0.0311521	23.0422	-0.00729783	21.8082	0.0544022	24.117	-0.0610348
23.6271	-0.0235699	23.1614	0.00153402	23.585	-0.0213018	22.6695	0.0280444	22.6166	0.0308993	23.4068	-0.0116955	23.1427	0.00254037	18.7984	-0.012818	23.1044	0.00444288	23.08	0.00571168	22.2743	0.047608	22.9072	0.0146948	22.8142	0.019532	22.6734	0.026856	23.0245	0.00826667	23.1389	0.00254375	24.3978	-0.0604	23.4823	-0.0146229	23.4154	-0.0112783	21.7303	0.0729783	24.3574	-0.0583804
23.8922	-0.0220336	23.9954	-0.0275973	23.2809	0.0109114	23.1332	0.018876	23.0248	0.0247181	23.0683	0.0223746	23.3043	0.00965209	18.6576	0.006714	23.459	0.0012688	22.7632	0.0374504	22.9786	0.026246	23.7433	-0.0135181	22.9786	0.026246	23.4012	0.004272	23.0764	0.0203458	23.2799	0.0101729	24.6659	-0.0591292	23.5851	-0.00508542	23.8681	-0.0192391	22.2759	0.0603717	24.7837	-0.0650152
24.2237	-0.024082	24.0139	-0.0127763	23.9408	-0.00883261	23.6468	0.00701067	23.7291	0.00257508	23.5788	0.0106791	23.2774	0.0269253	18.822	0.010376	23.9844	-0.010791	23.5816	0.0101546	23.3778	0.020752	23.4152	0.0188086	23.4952	0.01465	23.1196	0.03418	23.3573	0.0209812	23.3573	0.0209812	25.2392	-0.0731167	24.1965	-0.0209792	23.8167	-0.00198913	22.4633	0.0656804	24.772	-0.0497565
24.4887	-0.0225457	24.4497	-0.020443	24.2825	-0.0114306	23.4801	0.0318193	24.0036	0.00360444	23.995	0.00406736	23.8065	0.0142251	19.585	-0.01709	24.2169	-0.00761696	23.7287	0.0177715	23.2371	0.043336	24.466	-0.0205708	23.4249	0.03357	22.9436	0.058594	23.9051	0.00826667	23.5618	0.0254312	24.6681	-0.0298833	24.5663	-0.0247937	24.2429	-0.00862391	22.7171	0.0676696	25.0523	-0.0490935
24.9534	-0.0317685	24.5062	-0.00766677	24.2869	0.00415582	23.7837	0.0312803	24.3927	-0.00154572	24.3451	0.00101642	24.298	0.00355586	19.0217	0.024414	24.1321	0.0120598	24.3152	0.0025376	24.3757	-0.00061	24.364	0	23.871	0.025636	23.6598	0.03662	24.0334	0.0165312	23.8045	0.027975	25.7627	-0.0699375	24.8599	-0.0247937	24.4569	-0.00464348	23.5811	0.0391435	25.4122	-0.0524109
25.1804	-0.0281822	25.0368	-0.020443	24.9467	-0.0155865	24.2373	0.0226508	24.8486	-0.0103003	24.6481	0.000508212	24.7612	-0.00558849	19.5382	0.009766	24.6819	-0.0012688	23.9617	0.0361816	24.5519	0.005494	24.4089	0.0129307	24.3406	0.01648	24.0589	0.031128	24.7338	-0.00381458	24.4541	0.0101729	25.624	-0.0483208	25.1789	-0.0260667	24.6177	0.0019913	22.9591	0.0849196	25.0158	-0.0179109
25.3028	-0.0189594	25.0459	-0.00511118	25.086	-0.00727311	24.0505	0.0485392	24.3109	0.0345037	24.7624	0.0101709	24.5175	0.0233694	19.8787	0.004272	25.3905	-0.0228509	25.2196	-0.0139651	24.4933	0.023804	24.985	-0.00176222	24.4346	0.026856	24.376	0.029906	24.595	0.0178021	24.6077	0.0171667	26.3244	-0.0686646	25.5614	-0.0305167	25.1501	-0.00995	23.9161	0.0517478	25.986	-0.0517457
25.796	-0.0297185	25.33	-0.00460039	25.5242	-0.0150672	25.4247	-0.00970749	24.786	0.0247181	25.8201	-0.0310192	25.0467	0.0106692	20.4774	-0.014648	25.1714	0.00380848	24.6343	0.0317366	25.1507	0.004884	24.996	0.0129307	25.1272	0.006104	24.9042	0.0177	25.1047	0.00699375	24.8632	0.0190729	26.4399	-0.0597646	25.4862	-0.0120792	25.709	-0.0232196	23.2809	0.098187	26.2397	-0.0497565
26.099	-0.0302306	25.7373	-0.0107331	25.7791	-0.0129884	24.9979	0.0291225	25.4426	0.00515016	25.2551	0.0152547	25.6796	-0.00762112	20.6066	-0.009156	25.9776	-0.0228509	25.3917	0.00761696	24.916	0.03235	25.4251	0.00587793	24.6226	0.047608	24.8574	0.0354	25.9959	-0.0228875	25.2711	0.0133521	26.8352	-0.06485	25.7289	-0.00953542	26.3077	-0.0384783	24.3042	0.0617	26.4802	-0.0471022
26.1074	-0.0148592	26.3248	-0.0265758	25.851	-0.00103853	25.5816	0.0134823	25.354	0.0257491	25.2562	0.0310192	25.5112	0.0172732	20.5715	0.004882	25.3068	0.0272958	25.5143	0.0165027	25.28	0.028688	25.3909	0.0229224	25.3622	0.024414	25.3974	0.022582	25.8444	-0.000635417	25.3485	0.0241604	27.2432	-0.0705729	26.5437	-0.0356021	25.9644	-0.00663261	24.412	0.070987	26.6809	-0.0424587
26.2488	-0.00666063	26.3907	-0.0143103	26.212	-0.00467679	25.8651	0.0140231	26.0966	0.00154572	25.946	0.00966102	26.1441	-0.00101548	21.1819	-0.014648	25.4172	0.036816	25.7835	0.0177715	25.7966	0.01709	25.8201	0.0158696	26.0196	0.005494	25.867	0.013428	25.7565	0.0184375	25.7565	0.0184375	27.257	-0.0565854	26.4813	-0.0178021	26.2977	-0.00862391	24.188	0.0968609	26.7223	-0.0298543
26.5899	-0.0092228	26.3429	0.00408794	26.6501	-0.0124692	25.6583	0.0409878	26.199	0.0118444	25.9942	0.0228829	26.4753	-0.00304812	20.7829	0.01831	26.6995	-0.0145995	26.1625	0.0133286	26.2192	0.010376	26.4753	-0.00293896	25.7732	0.03357	25.5737	0.043946	26.635	-0.0108083	26.0246	0.0197083	27.8048	-0.0693021	27.258	-0.0419604	26.8036	-0.0192391	24.7469	0.0835935	27.4139	-0.0497565
27.2162	-0.0271563	26.7692	-0.00306637	26.963	-0.0135094	26.3321	0.0204948	26.4544	0.0139048	27.0142	-0.0162728	27.0705	-0.0193058	20.9825	0.020142	26.5902	0.00634816	26.395	0.0165027	26.4658	0.012818	26.9045	-0.0099917	26.102	0.031738	26.5245	0.009766	27.0048	-0.0146229	26.3563	0.0178021	27.7805	-0.0534063	27.3481	-0.0317875	26.8317	-0.00596957	25.1864	0.0762957	27.7207	-0.0504196
26.9678	0.00205007	27.2429	-0.0127763	27.1408	-0.00727311	26.6256	0.0204948	26.8434	0.00875459	27.204	-0.0106791	26.9022	0.00558849	21.6282	-0.00122	27.3965	-0.0203133	26.835	0.00888576	26.3603	0.03357	27.0398	-0.00176222	26.5716	0.022584	26.6068	0.020752	26.3701	0.0317896	27.0567	-0.00254375	28.2139	-0.0604	27.7179	-0.0356021	27.3773	-0.0185739	25.334	0.0835935	27.5764	-0.0285261
27.7937	-0.0266442	27.2236	0.00408794	27.2705	0.0015595	27.2894	0.00053901	27.0032	0.0159635	27.4409	-0.00762817	27.8272	-0.0284502	22.1212	-0.014648	27.3971	-0.00507728	26.8356	0.0241197	27.182	0.006104	27.0507	0.0129307	27.0177	0.01465	26.9473	0.01831	27.0705	0.0114438	27.007	0.0146229	28.5583	-0.0629438	27.9352	-0.0317875	27.5117	-0.010613	26.2246	0.0537391	28.0292	-0.036487
28.1538	-0.0302306	27.8585	-0.0143103	27.7279	-0.00727311	26.8725	0.0388317	27.5261	0.00360444	27.5552	0.00203451	27.7155	-0.00660397	21.7222	0.01831	27.5319	0.00317408	26.946	0.0336419	27.276	0.01648	27.4686	0.00646533	27.2878	0.01587	27.0648	0.027466	27.1606	0.0216167	27.2623	0.0165313	28.5721	-0.0489562	28.3686	-0.0387813	27.6726	-0.00398043	26.2263	0.0683348	29.079	-0.0743022
28.0481	-0.0087107	27.5926	0.0158426	28.0311	-0.00779408	27.9866	-0.00539364	27.4375	0.0242034	27.8016	0.00457724	27.9713	-0.00457301	22.4266	-0.006104	28.1917	-0.0158683	27.5203	0.0190424	27.5461	0.0177	28.3951	-0.0264487	28.0508	-0.008544	27.0179	0.045166	28.0645	-0.0089	27.3016	0.0292458	29.4378	-0.0775667	28.7257	-0.0419604	28.5366	-0.0325065	26.6923	0.0597087	28.5101	-0.0311804
28.6839	-0.0271563	27.6585	0.0281098	28.1704	0.000519265	28.11	0.00377484	27.9221	0.0139048	28.3687	-0.0101709	27.6522	0.0284502	22.8492	-0.01587	28.119	0.00317408	27.8993	0.0145995	28.403	-0.011596	28.0896	0.00470311	27.8279	0.018312	27.9688	0.010986	28.2182	-0.00190625	27.6968	0.0241604	29.7441	-0.0782021	29.0955	-0.045775	28.7771	-0.0298522	26.7736	0.0703239	29.5334	-0.0676696
28.9489	-0.02562	28.9192	-0.0240202	28.6567	-0.00987114	28.3335	0.00754968	28.2252	0.0133901	28.8509	-0.0203401	28.8883	-0.022354	22.5676	0.010986	28.9252	-0.0234853	28.3271	0.00761696	28.0158	0.023804	28.5075	-0.00176222	27.781	0.036012	27.9454	0.027466	28.41	0.00317917	28.0667	0.0203458	29.7579	-0.0642146	29.0203	-0.0273375	28.7124	-0.0119413	27.1732	0.0650174	30.2914	-0.0908891
29.4611	-0.037405	29.08	-0.0168659	29.1045	-0.0181845	28.3569	0.0221118	28.662	0.00566484	28.4841	0.0152547	28.8708	-0.00558849	23.1663	-0.007934	28.8282	-0.00317408	28.7671	0	28.2389	0.027466	28.5072	0.0135181	28.4032	0.018922	28.2155	0.028686	28.4365	0.0165312	28.5891	0.0089	29.4538	-0.0343333	29.6953	-0.0464104	28.9131	-0.00729783	26.4584	0.115437	30.1205	-0.0676696
29.5645	-0.0271563	29.3831	-0.0173767	28.8197	0.0129884	28.8005	0.0140231	28.3727	0.0370788	28.9475	0.00610187	28.957	0.00558849	23.2955	-0.002442	29.3048	-0.0126942	28.6456	0.0215821	28.6264	0.022584	28.7781	0.0146948	28.5207	0.028076	28.6616	0.020752	28.374	0.0343333	28.9844	0.00381458	30.4467	-0.0693021	29.7855	-0.0362396	29.3128	-0.0126043	27.4154	0.0822652	30.0691	-0.0504196
29.7725	-0.0225457	29.4396	-0.00460039	29.3446	0.000519265	29.2742	0.00431385	29.2873	0.00360444	29.4957	-0.00762817	29.4673	-0.00609623	23.6477	-0.008544	28.927	0.0222165	28.7072	0.0336419	29.0607	0.01526	29.4107	-0.00293896	29.4364	-0.004272	28.6852	0.03479	28.7947	0.027975	28.693	0.0330604	30.8165	-0.0731167	29.5576	-0.0101708	29.2613	0.00464565	27.4435	0.0955348	30.4555	-0.055063
29.5812	0.00358636	29.6477	0	29.8116	-0.00883261	28.8873	0.0409878	29.1223	0.0283242	29.6383	0.000508212	29.5724	0.0040636	23.9177	-0.010376	30.0017	-0.018408	29.367	0.0145995	29.5421	0.005494	29.7607	-0.005876	29.2956	0.018312	28.8261	0.042724	29.5079	0.00699375	29.3171	0.0165313	30.6142	-0.0483208	30.5632	-0.045775	29.4222	0.0112783	27.9228	0.0862457	31.0277	-0.0689957
30.5022	-0.0302306	30.1594	-0.0117547	30.2401	-0.0161057	29.6811	0.0140231	29.9413	0	29.9224	0.00101642	30.1675	-0.0121925	23.7652	0.009766	30.1977	-0.0133307	29.5873	0.018408	29.3896	0.028688	29.9526	-0.000587407	29.8356	0.005494	29.284	0.03418	29.191	0.0375125	29.6361	0.0152583	31.5816	-0.0820167	30.5898	-0.032425	30.0209	-0.00398043	28.1766	0.088237	31.6131	-0.0835913
30.7577	-0.0281822	30.6236	-0.0209538	30.071	0.00883261	29.8346	0.0215728	29.91	0.0175092	30.3669	-0.0071183	30.3574	-0.00660397	24.2113	-0.00122	30.1738	0.00317408	30.2104	0.0012688	29.9649	0.014038	30.4496	-0.0111665	29.4719	0.039674	29.3897	0.043946	30.4255	-0.00953542	29.9678	0.0133521	31.8752	-0.0820167	30.7816	-0.0273375	30.3542	-0.00596957	28.2976	0.0968609	31.4555	-0.0610348
30.709	-0.00973489	30.6137	-0.00460039	30.6633	-0.00727311	30.7685	-0.0129433	30.4424	0.00463548	30.3491	0.00966102	30.453	0.0040636	24.5166	-0.004882	30.8824	-0.018408	30.1622	0.0190424	30.1645	0.018922	30.3814	0.00764207	29.8241	0.036622	30.2936	0.012206	30.5792	-0.00254167	30.4139	0.00572292	32.0543	-0.0762937	31.571	-0.0521333	30.9264	-0.0199022	29.0423	0.0743043	32.0144	-0.0743022
31.4874	-0.035867	30.4711	0.0189107	30.7255	0.00519605	30.3016	0.0280444	31.1277	-0.0164798	30.5861	0.012712	30.6711	0.00812886	24.7749	-0.006104	30.7487	0.00380848	29.6623	0.0603013	30.9041	-0.004272	30.5506	0.0141074	30.4815	0.0177	30.0942	0.037842	30.6312	0.0095375	30.2116	0.0305167	31.801	-0.0489562	31.6103	-0.0394167	31.0077	-0.00928696	29.0704	0.0875739	32.2284	-0.0703217
31.3531	-0.0128092	31.6465	-0.0286206	31.4143	-0.0161057	30.5952	0.0280444	31.2397	-0.00669419	31.0494	0.00355915	31.1909	-0.0040636	25.1036	-0.010986	31.0544	0.00317408	30.9568	0.00825136	31.0568	0.003052	30.9459	0.00881689	30.5286	0.030518	30.7985	0.01648	30.8103	0.0152583	30.3525	0.0381479	32.1709	-0.0527708	31.5096	-0.0197083	31.341	-0.0112783	29.1119	0.100178	32.7873	-0.0835913
31.7608	-0.0189594	31.409	0	31.5632	-0.00831335	31.1488	0.0140231	31.2466	0.00875459	31.3713	0.00203451	31.2111	0.0106692	25.6906	-0.029296	31.0184	0.0203133	30.9574	0.0234853	31.4559	-0.00244	31.262	0.00764207	30.963	0.023194	30.8808	0.027466	31.2183	0.0095375	30.9894	0.0209812	33.4054	-0.0998188	32.121	-0.0356021	31.5019	-0.00464348	29.5249	0.0942065	32.3113	-0.045113
31.7596	-0.00307427	31.8922	-0.0102224	32.0014	-0.0161057	31.3423	0.019415	31.5592	0.00772524	31.6648	0.00203451	31.646	0.00304812	25.5381	-0.009156	31.9101	-0.010791	31.6049	0.00507728	31.8903	-0.009764	31.8155	-0.005876	31.1274	0.029908	31.2565	0.023194	31.3338	0.0184375	31.4864	0.0108083	33.648	-0.097275	32.4528	-0.0375104	31.9546	-0.0126043	29.8582	0.0922174	33.3213	-0.080937
32.4999	-0.0271563	32.4607	-0.0250434	32.4491	-0.0244191	31.5158	0.0258866	31.891	0.00566484	31.9961	0	31.9207	0.0040636	25.3739	0.011596	31.8862	0.00571376	31.7764	0.0114254	31.597	0.020752	31.5213	0.0246865	32.043	-0.00244	31.6674	0.01709	31.4875	0.0254312	32.047	-0.00254375	33.1278	-0.0565854	32.6827	-0.0343312	32.4472	-0.0225565	30.4038	0.079613	33.3893	-0.0696587
32.6223	-0.0179335	32.4034	-0.00613274	31.8559	0.0233805	32.0895	0.0107873	32.1463	0.00772524	32.2047	0.00457724	32.1859	0.00558849	25.6674	0.008544	32.6314	-0.0177736	32.2042	0.00444288	31.6323	0.03418	32.0748	0.0111684	31.6206	0.03479	31.9845	0.015868	31.7047	0.0292458	31.9972	0.0146229	33.93	-0.0820167	32.8237	-0.0267021	32.7805	-0.0245457	30.4851	0.0902261	33.4175	-0.0563913
32.8208	-0.0128092	33.1805	-0.0321977	32.9205	-0.0181845	32.0028	0.0312803	32.736	-0.00823991	32.5171	0.00355915	32.734	-0.00812886	26.2895	-0.011596	32.0461	0.0279302	32.3635	0.0114254	31.9376	0.03357	32.6171	-0.00176222	31.8202	0.039674	31.8789	0.03662	32.2271	0.0178021	32.2907	0.0146229	33.9438	-0.0680292	33.3334	-0.0375104	32.6495	-0.00331522	31.0175	0.0782848	34.1754	-0.0796109
33.0859	-0.0112729	33.3318	-0.024531	32.6839	0.0103921	32.5065	0.0199557	32.7907	0.00463548	32.839	0.00203451	32.8107	0.00355586	26.4305	-0.006714	32.9378	-0.00317408	32.8645	0.0006344	32.7241	0.007936	32.7524	0.00646533	32.7124	0.008546	32.5598	0.01648	32.8385	0.00190833	32.2918	0.0292458	34.5425	-0.0832875	33.3472	-0.0235229	32.9563	-0.00398043	31.1916	0.0842565	34.3097	-0.07165
33.0942	0.00409846	33.0754	0.00511118	33.6137	-0.0238998	32.2797	0.0480002	32.7212	0.0242034	33.3495	-0.00966102	32.8404	0.017781	26.8531	-0.01648	33.3045	-0.00698256	33.0238	0.00761696	32.8768	0.01526	32.7407	0.022335	32.419	0.039064	32.6538	0.026856	32.7252	0.0222521	33.0813	0.00445	34.5817	-0.0705729	33.7933	-0.0311521	33.2631	-0.00464348	31.4719	0.0849196	34.3644	-0.0597087
33.9676	-0.0271563	33.6819	-0.0117547	33.7819	-0.017146	32.8234	0.0345161	33.4542	0.000514678	33.5204	-0.00305094	33.2941	0.00914435	26.9823	-0.010986	33.6835	-0.0114254	33.5004	-0.00190528	33.0295	0.022584	33.249	0.0111684	32.6421	0.042726	33.1586	0.015868	32.9297	0.0267042	33.1968	0.0133521	34.9388	-0.0737521	34.0487	-0.0292458	33.7955	-0.0165848	31.4071	0.102833	35.0693	-0.0802739
33.8999	-0.0076865	34.0323	-0.0148211	34.1333	-0.0202632	33.177	0.0312803	33.6618	0.00515016	33.8045	-0.00254272	33.9082	-0.00812886	26.7007	0.01587	33.5376	0.0114254	33.7696	-0.00063648	33.6517	0.005494	33.6104	0.00764207	33.9451	-0.009766	32.7245	0.05371	33.236	0.0260667	33.236	0.0260667	35.7664	-0.100454	34.266	-0.0254312	33.7573	0	31.2098	0.127378	35.0576	-0.0650152
34.0984	-0.00256217	34.1267	-0.00408794	33.9256	0.00675385	33.1603	0.0480002	33.5636	0.0262638	33.8622	0.0101709	34.0886	-0.00203263	27.3581	-0.006104	34.4415	-0.0203133	34.1364	-0.00444496	33.6635	0.020142	33.8474	0.0105791	34.1565	-0.005492	33.4288	0.032348	33.733	0.0158958	33.7075	0.0171667	35.4369	-0.0693021	35.2207	-0.0584917	34.2101	-0.00796087	32.0606	0.0995152	35.6165	-0.0782826
34.7817	-0.0235699	34.3824	-0.00204481	34.0938	0.0135094	33.8641	0.0258866	34.2011	0.00772524	34.3822	-0.00203451	34.0805	0.0142251	27.4755	0	34.1735	0.00888784	34.1125	0.0120598	34.2388	0.005494	34.0618	0.0146948	33.8749	0.024414	33.6754	0.03479	33.6196	0.0362396	33.8867	0.0228875	35.9339	-0.0794729	35.5143	-0.0584917	34.5567	-0.010613	32.4205	0.0961978	35.8039	-0.0729761
35.2179	-0.0312564	34.6285	0.000510783	34.6476	-0.000519265	34.0977	0.0291225	34.5711	0.00360444	34.7417	-0.00559366	34.6003	0.00203263	27.7221	-0.00061	34.8821	-0.0126942	34.5159	0.00634608	34.4384	0.010376	34.7623	-0.00646533	33.8046	0.043336	33.5112	0.058594	34.2946	0.0171667	34.2438	0.0197083	36.6089	-0.0985479	35.6806	-0.0521333	35.2085	-0.0285261	32.8069	0.0915543	36.27	-0.0816
35.1787	-0.0133229	35.3108	-0.020443	35.0664	-0.00727311	33.8409	0.0587857	34.492	0.0236887	34.7711	0.0086446	35.054	-0.00660397	27.9804	-0.001832	34.3822	0.0285646	34.9071	0.0012688	34.4972	0.022584	34.8524	0.0041157	34.2272	0.036622	34.1216	0.042114	35.135	-0.0101729	34.5246	0.0203458	36.6354	-0.0851958	35.6817	-0.0375104	35.2632	-0.0165848	32.9412	0.0995152	36.8422	-0.0955326
35.6718	-0.024082	35.4811	-0.0137995	35.4275	-0.0109114	34.7848	0.0237306	35.1009	0.00669419	35.3477	-0.00661009	35.0837	0.00762112	28.1566	0.00122	35.3959	-0.00888576	35.457	-0.0120619	35.1664	0.003052	34.8973	0.0170444	35.0607	0.008546	34.7555	0.024414	35.0343	0.0095375	34.7673	0.0228875	37.1705	-0.097275	36.0897	-0.0432333	35.5833	-0.0179109	33.3542	0.0935435	36.1273	-0.045113
35.7182	-0.0107608	35.4712	0.00255559	35.5668	-0.00259803	34.9983	0.0280444	35.2606	0.0139048	35.6978	-0.00966102	35.8108	-0.0157483	28.8609	-0.023194	35.5552	-0.0019032	35.3233	0.0101546	35.1312	0.020142	35.1908	0.0170444	35.7651	-0.012816	34.9552	0.029296	35.3024	0.0108083	34.9973	0.0260667	37.4133	-0.0947333	36.0526	-0.0267021	35.9034	-0.0192391	33.1568	0.118091	36.4739	-0.0477652
35.9262	-0.00614853	35.7078	0.00562196	35.7254	0.00467679	35.8922	-0.00431385	35.344	0.0252344	35.1612	0.0350866	35.5953	0.0116847	28.638	0.00061	35.8121	0	35.1286	0.0355451	35.5656	0.012818	35.8234	-0.000587407	35.4365	0.019532	34.9201	0.046386	35.2145	0.0298833	35.7867	0.00127083	37.2617	-0.0724792	36.6005	-0.0394167	35.9315	-0.00596957	33.583	0.111457	37.1257	-0.0656783
36.4859	-0.0204957	36.1815	-0.00408794	36.4045	-0.0161057	35.7054	0.0215728	35.9433	0.00875459	35.9547	0.00813639	36.3036	-0.0106692	28.8141	0.003662	36.6062	-0.026025	36.1545	-0.00253968	35.7888	0.01648	36.0379	0.00352637	35.8005	0.01587	35.6714	0.022582	35.3046	0.0400542	35.6988	0.0203458	37.9113	-0.0902813	36.7669	-0.0330604	36.7558	-0.0325065	34.54	0.0782848	37.7244	-0.080937
35.9809	0.0225457	36.6268	-0.0122655	36.9487	-0.0296151	35.8289	0.0307413	36.0744	0.0175092	36.7483	-0.0188155	36.6348	-0.0127002	29.3306	-0.010986	36.4969	-0.00507728	36.7166	-0.0165048	36.1997	0.010376	36.1618	0.0123433	35.7302	0.03479	35.7184	0.0354	35.9669	0.0216167	35.9033	0.0247958	37.887	-0.0743875	37.4928	-0.0546771	36.4125	-0.000663043	34.6743	0.0862457	37.9914	-0.0796109
36.7593	-0.00358636	36.5505	0.00766677	36.3747	0.017146	35.9824	0.0382909	36.8456	-0.00823991	36.7399	-0.00254272	36.344	0.0187981	29.2486	0.005494	36.827	-0.00698256	36.766	-0.00381056	36.4932	0.010376	36.1163	0.0299751	36.3054	0.020142	36.1998	0.025634	36.3494	0.0171667	36.4257	0.0133521	38.1932	-0.0750229	36.9598	-0.01335	37.0245	-0.0165848	34.5035	0.109465	38.0063	-0.0656783
36.9007	0.00461224	37.0906	-0.00562196	36.8128	0.00935187	36.2959	0.0372129	37.0245	-0.0020604	36.9014	0.00457724	36.6093	0.0203213	29.5656	0.00122	36.9619	0.0012688	36.7544	0.0120598	36.8337	0.007936	36.4777	0.0264487	36.7515	0.012208	36.6342	0.01831	36.1852	0.0400542	36.2996	0.0343333	38.9064	-0.0960042	37.6856	-0.0349667	36.7873	0.00995217	35.195	0.089563	38.8306	-0.0922152
36.9186	0.0194715	37.3178	-0.00204481	37.1256	0.00831335	36.9196	0.019415	37.2416	0.0020604	37.3648	-0.00457724	37.1762	0.00558849	29.8004	0.00122	37.1578	0.00634816	36.8526	0.0222165	37.1742	0.005494	36.6356	0.0335015	36.3643	0.047608	36.7399	0.028076	36.8856	0.0197104	37.4197	-0.00699375	38.7422	-0.0731167	38.3734	-0.0546771	37.3992	-0.00596957	35.409	0.0935435	38.7128	-0.07165
37.754	-0.00973489	37.3364	0.0127763	37.0336	0.0290959	37.0831	0.0264274	37.5829	-0.000514678	37.6583	-0.00457724	37.1869	0.0208291	29.7183	0.0177	37.549	0.0012688	37.3903	0.00952016	37.6438	-0.003662	36.9065	0.0346782	36.8574	0.037232	36.6109	0.050048	36.7214	0.0425979	37.3063	0.0133521	39.1756	-0.0801083	38.2854	-0.0356021	37.3743	0.00995217	35.8352	0.0869109	39.2585	-0.0842543
37.7814	0.00461224	37.829	0.00204481	36.8741	0.0535149	37.3967	0.0253476	37.3892	0.0257491	38.0179	-0.00813639	37.9706	-0.00558849	30.7396	-0.023194	37.8425	0.0012688	37.5129	0.018408	37.3387	0.027466	36.6236	0.0646533	37.3739	0.025636	37.4209	0.023194	37.2184	0.032425	37.1167	0.0375104	39.2148	-0.0673938	38.6426	-0.0387813	37.6015	0.0132696	35.4122	0.122735	39.1938	-0.0663413
37.7137	0.024082	37.9329	0.0122655	37.1098	0.0566322	37.5801	0.0312803	37.6541	0.0272931	37.9435	0.0116955	37.7929	0.0198136	30.5401	-0.00061	37.4891	0.0349128	37.2938	0.0450674	37.4797	0.035402	37.8101	0.0182212	37.2919	0.045166	37.2215	0.048828	37.1178	0.0521354	37.3848	0.0387833	39.2668	-0.0553146	38.7962	-0.0317875	37.7756	0.0192413	35.7986	0.118091	39.6731	-0.0756304
37.9216	0.0286943	38.1127	0.0183982	36.9406	0.0815723	37.7136	0.0399097	37.8139	0.0345037	37.8974	0.0300012	38.143	0.0167655	30.2585	0.026246	38.0634	0.0203133	37.9413	0.0266594	37.6676	0.040894	37.7193	0.0382046	37.9141	0.028076	37.6794	0.040282	37.3096	0.0572208	37.5003	0.0476833	39.3823	-0.0464125	38.7592	-0.0152583	38.1223	0.016587	35.933	0.126052	39.9666	-0.0756304
38.1487	0.0322806	37.9795	0.0413968	37.5041	0.0670243	37.9371	0.0436846	37.7061	0.056132	38.1815	0.030511	38.116	0.0340387	31.0685	-0.003662	38.3325	0.0215821	37.8565	0.0463362	38.2663	0.025026	37.719	0.0534849	37.9259	0.042726	37.879	0.045166	37.2089	0.0769312	37.8066	0.0470479	39.3325	-0.0292458	38.9764	-0.0114438	38.376	0.0185761	36.3194	0.121409	39.7559	-0.0504196
38.1475	0.0481657	38.2636	0.0419076	37.2289	0.097678	37.7403	0.070112	37.8946	0.0617968	38.192	0.0457657	38.2117	0.0447063	31.1155	0.006104	38.5162	0.0272958	38.2477	0.0412589	37.7265	0.06836	38.1934	0.0440806	37.7969	0.064698	38.1021	0.048828	37.4262	0.0807458	37.4643	0.0788375	39.3081	-0.0133521	39.0665	-0.00127083	38.6961	0.01725	36.2281	0.140648	40.1026	-0.0530739
38.6977	0.0343307	38.2442	0.0587735	37.3875	0.104953	37.8838	0.0782007	37.7964	0.0829105	38.2403	0.0589859	38.3544	0.0528351	31.7964	-0.01709	38.4924	0.0437986	38.4069	0.0482414	38.4074	0.048218	38.3174	0.0528975	38.067	0.065918	37.9966	0.06958	37.5798	0.0877396	37.7833	0.0775646	39.6907	-0.0178021	38.9404	0.0197104	38.5252	0.0404696	36.4156	0.145954	40.0909	-0.0378152
38.9532	0.0363791	38.386	0.0669511	37.4015	0.12002	37.9172	0.0922238	37.7364	0.101965	38.2602	0.0737324	38.2709	0.0731564	31.8669	-0.008544	39.1521	0.0247562	38.4685	0.0603013	38.83	0.041504	38.317	0.0681797	38.3136	0.06836	38.3958	0.064086	37.6318	0.0998187	38.0387	0.0794729	39.7172	-0.00445208	39.1577	0.023525	38.58	0.0524109	36.1916	0.171828	40.5304	-0.045113
38.762	0.0625112	38.7175	0.0649063	38.0999	0.0981972	37.7804	0.115415	37.7434	0.117414	38.4877	0.0772932	38.5739	0.0726487	32.0782	-0.007324	39.2381	0.0355472	38.4081	0.0787093	38.8771	0.054322	38.3732	0.080521	38.431	0.077516	38.4193	0.078124	37.7855	0.106813	38.2306	0.0845583	39.7437	0.0089	39.1715	0.0375125	38.7939	0.0563913	36.4453	0.17382	41.023	-0.055063
38.8844	0.0717357	38.6318	0.0853493	37.9885	0.12002	37.9139	0.124043	37.9891	0.119989	38.5643	0.0889887	38.5092	0.0919545	32.137	0.001832	39.1288	0.0564949	38.7016	0.0787093	38.7833	0.074464	38.6216	0.0828726	38.5837	0.08484	38.7246	0.077514	37.723	0.124615	38.4986	0.0858312	39.8847	0.0165292	39.0454	0.0584937	38.6363	0.0789478	36.447	0.188413	40.5337	-0.0159217
38.9498	0.0840327	38.802	0.0919945	38.2243	0.123137	37.8973	0.140763	37.996	0.135438	38.7163	0.0966152	38.5295	0.106687	32.5949	-0.009766	39.5322	0.0507811	38.7998	0.0888659	39.0885	0.073854	38.4291	0.108147	38.6425	0.097046	38.5721	0.100708	37.5206	0.14941	38.1183	0.119527	39.9748	0.0267021	39.4152	0.0546792	38.7175	0.089563	36.6344	0.193722	40.9599	-0.0225565
38.9296	0.100942	38.8586	0.104771	38.1804	0.141322	37.8706	0.158022	38.1176	0.144707	38.7268	0.111872	38.7476	0.110751	32.5832	0.003052	39.7281	0.0558605	38.9347	0.0971173	39.3117	0.077516	38.7226	0.108147	38.5722	0.115968	38.9478	0.096436	38.1321	0.133515	38.4499	0.117621	39.9123	0.0445042	39.4291	0.0686646	38.6927	0.105485	36.5299	0.213624	40.8023	0
38.995	0.113239	38.9624	0.114993	38.474	0.141322	37.914	0.171504	38.1436	0.159127	38.7279	0.127634	38.9092	0.117864	33.4049	-0.027466	39.8386	0.0653806	38.9109	0.113622	39.1357	0.10193	38.7223	0.123427	38.8423	0.117188	39.1709	0.100098	38.1204	0.148773	38.5655	0.126521	40.1549	0.0470479	39.748	0.0673937	38.9331	0.108139	36.9295	0.208317	40.8571	0.0119413
39.0128	0.128098	38.9241	0.132881	38.1602	0.174054	37.9674	0.184448	38.1219	0.176121	38.6441	0.147975	38.7126	0.144282	33.3228	-0.010986	39.7537	0.0850595	39.0213	0.123144	39.0889	0.11963	38.575	0.146349	38.8189	0.133668	38.9598	0.126342	38.3758	0.150681	38.8972	0.124613	40.3086	0.0540417	39.889	0.0750229	38.749	0.132022	36.7454	0.2322	40.8587	0.026537
39.0877	0.139883	39.1039	0.139013	38.0586	0.195356	38.0308	0.196852	38.5014	0.171487	38.7489	0.158145	38.7893	0.155967	32.9003	0.023194	39.7665	0.099659	39.3515	0.121239	39.1594	0.131226	38.7329	0.153402	38.7955	0.150148	39.1829	0.130004	38.3769	0.165304	38.6948	0.149408	40.4114	0.0635771	39.9791	0.0851958	38.9629	0.136002	36.8665	0.240824	40.8603	0.0411326
39.1531	0.15218	39.2173	0.148723	38.381	0.193798	38.2143	0.202784	38.4319	0.191055	38.7783	0.172384	38.9415	0.163588	34.4146	-0.043334	39.8403	0.111084	39.4985	0.128856	40.7206	0.065308	38.823	0.163981	38.8074	0.164796	39.3356	0.137328	38.4543	0.176113	39.0265	0.147502	40.5142	0.0731146	40.0437	0.0966396	38.8584	0.155907	36.7753	0.260063	40.9548	0.0510848
39.1615	0.167552	39.1003	0.171352	38.289	0.214581	38.1076	0.224357	38.563	0.19981	38.77	0.188655	38.9806	0.177303	33.5813	0.012208	40.024	0.116796	39.6211	0.137744	40.8146	0.075684	39.0714	0.166333	38.9718	0.17151	39.3122	0.153808	38.786	0.174204	38.8241	0.172298	40.528	0.0871021	40.4771	0.0896458	38.807	0.173154	36.684	0.279302	41.1024	0.0583826
39.1603	0.183437	39.1122	0.186032	38.4283	0.222892	38.121	0.239458	38.4839	0.219894	38.7333	0.206452	39.0008	0.192036	34.2504	-0.010376	39.9269	0.137109	39.5485	0.156786	41.1903	0.071412	39.1049	0.179851	38.8076	0.195314	39.7114	0.148316	38.609	0.197729	39.0795	0.174204	40.3892	0.108719	40.3765	0.109356	38.7953	0.188413	36.951	0.28063	40.9979	0.0782848
39.2828	0.19266	39.2256	0.195742	38.317	0.244715	38.1744	0.252402	38.6628	0.226074	38.9042	0.213064	38.8796	0.21439	34.4266	-0.007324	40.0983	0.143458	39.6101	0.168846	41.0496	0.093994	38.9803	0.201598	38.9368	0.203858	39.6293	0.167846	38.7246	0.206629	39.2586	0.179927	40.7336	0.106175	40.4666	0.119527	38.7571	0.205	37.0721	0.289254	41.3047	0.0776217
39.2245	0.211619	39.4148	0.201364	38.4274	0.254586	38.2878	0.262109	38.4977	0.250793	38.8204	0.233404	39.2203	0.21185	34.7084	-0.009766	39.9768	0.16504	39.4398	0.192968	41.1318	0.104982	39.4208	0.193956	39.0425	0.213624	39.6177	0.183716	38.7638	0.219346	39.4123	0.186921	40.8237	0.116348	40.5058	0.132244	38.9313	0.21097	37.1268	0.301196	41.4921	0.0829283
39.1474	0.231601	39.6989	0.201875	38.4124	0.271213	38.1711	0.284223	38.734	0.253883	38.8309	0.248659	39.1462	0.231663	34.8728	-0.006104	39.9286	0.182813	39.6723	0.196142	41.1554	0.11902	39.5109	0.204535	39.0426	0.228882	39.5239	0.203858	38.6504	0.239692	39.1082	0.216802	40.8375	0.130335	40.6976	0.137329	39.1054	0.216941	37.0355	0.320435	41.4672	0.0988522
39.1747	0.245948	39.5752	0.224363	38.3783	0.288878	38.1645	0.300402	38.7027	0.271392	38.9546	0.257812	39.2324	0.24284	34.8728	0.006104	40.271	0.180274	39.8315	0.203124	41.6602	0.108032	39.4879	0.220992	39.1014	0.24109	40.5217	0.167236	38.7151	0.251135	39.5162	0.211079	40.8641	0.143685	40.8131	0.146231	38.9478	0.239498	36.8912	0.342328	41.6015	0.106813
39.1546	0.262857	39.6222	0.237651	38.4501	0.300828	38.2879	0.30957	38.6523	0.289931	38.8236	0.280695	39.4976	0.244365	35.5185	-0.015258	40.2838	0.194873	39.8688	0.216453	41.8129	0.115358	39.5667	0.232161	39.2424	0.249024	40.51	0.183106	38.8179	0.260671	39.5045	0.22634	41.3102	0.136056	40.7252	0.165304	39.1883	0.242152	37.3971	0.331713	41.6297	0.12008
39.1058	0.281305	39.5649	0.25656	38.5027	0.313816	38.3013	0.324671	38.6019	0.308469	38.9756	0.288323	39.3199	0.269766	35.2721	0.009766	40.1867	0.215186	40.089	0.220264	41.543	0.144654	39.6794	0.241565	39.2307	0.264894	40.7567	0.185546	38.8444	0.274023	39.4802	0.242233	41.2604	0.153223	40.6627	0.183106	39.0838	0.262054	37.1731	0.357587	41.565	0.137993
39.2473	0.289501	39.574	0.271894	38.5263	0.328364	38.4547	0.332221	38.7425	0.316709	39.005	0.302561	39.5946	0.270783	35.4599	0.012208	40.2483	0.227246	39.8455	0.248192	41.4375	0.165406	39.566	0.262723	39.1487	0.284424	40.6981	0.203858	38.8836	0.28674	39.4431	0.258765	41.3759	0.162123	40.8418	0.188829	39.2181	0.270015	37.4268	0.359578	41.6993	0.145954
39.3412	0.300262	39.7063	0.280582	38.5307	0.343951	38.328	0.354874	38.7303	0.333189	39.025	0.317307	39.7091	0.280435	35.7183	0.010986	40.3831	0.235498	39.9193	0.259617	41.9776	0.152588	39.6222	0.275067	39.1723	0.298462	40.5456	0.22705	39.0119	0.295004	39.8893	0.251133	41.466	0.172296	40.8811	0.201544	39.0738	0.291909	37.5081	0.370193	41.9398	0.148609
39.2545	0.320758	39.668	0.29847	38.5639	0.357979	38.2813	0.373211	38.7659	0.347092	38.9317	0.338156	39.5879	0.302789	35.9531	0.010986	40.3471	0.252637	39.8344	0.279296	42.1185	0.160524	39.5993	0.291522	39.2428	0.31006	40.7217	0.233154	39.4961	0.285467	40.7804	0.221252	41.4416	0.188192	41.1364	0.203452	39.2081	0.29987	37.3638	0.392085	41.7955	0.1705
39.2438	0.337155	39.6202	0.316868	38.4719	0.378762	38.4148	0.381838	38.7537	0.363572	38.98	0.351376	39.6929	0.312949	36.3053	0.004882	40.4331	0.263428	40.0791	0.281836	41.9543	0.184326	39.8363	0.294461	39.419	0.316162	40.7336	0.247802	40.0186	0.274023	40.985	0.225702	41.5572	0.197092	40.7942	0.23524	39.2097	0.314465	37.5379	0.398057	41.9696	0.176472
39.2617	0.352014	39.6862	0.329133	38.6883	0.38292	38.4682	0.394783	38.7797	0.377992	38.9716	0.367649	39.8357	0.321078	36.5636	0.003662	40.4703	0.276759	40.4947	0.275488	42.5413	0.169068	39.8247	0.31033	40.0059	0.300904	40.8628	0.256348	40.2612	0.276567	41.3675	0.221252	41.5583	0.211715	41.1641	0.231425	39.3573	0.321763	37.3803	0.420613	42.2366	0.177798
39.251	0.36841	39.6763	0.345488	38.7794	0.393829	38.3915	0.414737	38.8726	0.388807	38.9821	0.382903	39.8181	0.337843	36.6928	0.009156	40.5563	0.28755	40.8615	0.271679	42.4357	0.18982	39.9261	0.320322	40.0648	0.31311	41.0625	0.26123	40.3259	0.28801	41.4958	0.229517	41.5466	0.226973	41.2033	0.244142	39.4386	0.332376	41.6809	0.220259	42.0127	0.203672
39.2214	0.385831	39.7802	0.355709	38.7549	0.410975	38.3148	0.434693	39.0802	0.39344	38.9455	0.400702	39.631	0.363753	37.1037	0	40.679	0.296435	40.8377	0.288182	42.3771	0.20813	39.8127	0.34148	40.1118	0.325928	41.0156	0.27893	40.4541	0.296275	41.9419	0.221887	41.5859	0.23969	41.2934	0.254315	39.334	0.35228	41.7887	0.229546	42.1735	0.210307
39.1822	0.403766	39.7419	0.373597	38.7978	0.424485	38.3482	0.448715	39.0011	0.413525	39.0975	0.408329	39.8114	0.369849	37.5616	-0.011596	40.9481	0.297706	41.0336	0.293261	42.5298	0.215454	39.9028	0.352061	40.1002	0.341798	41.0744	0.291138	40.5824	0.30454	42.1083	0.228246	41.9557	0.235875	41.7141	0.247956	39.3091	0.368202	42.1353	0.226893	42.4405	0.211633
39.1905	0.419138	39.8742	0.382285	38.8793	0.435913	38.2916	0.46759	39.0176	0.428459	38.9193	0.433755	39.8411	0.384074	37.6321	-0.003052	40.9487	0.31294	41.1318	0.303418	42.659	0.224	40.0042	0.362053	40.1942	0.352174	41.1919	0.300292	40.3673	0.329971	42.2365	0.23651	41.8678	0.254948	41.7279	0.261944	39.47	0.374837	42.1237	0.242152	42.8667	0.205
39.2845	0.429897	39.8264	0.400685	38.8836	0.451502	38.2649	0.484849	38.9958	0.445453	39.1563	0.436805	39.9084	0.396267	38.219	-0.021362	41.0713	0.321826	41.523	0.298339	42.6709	0.238648	40.0604	0.374394	40.2882	0.36255	41.0863	0.321044	40.4319	0.341417	42.5301	0.23651	41.8561	0.270206	41.6272	0.281652	39.3655	0.394739	42.1651	0.254757	42.9878	0.213624
39.3593	0.441683	39.8545	0.414995	38.8687	0.468127	38.4684	0.489704	39.1556	0.452664	39.1291	0.454095	39.9474	0.409984	37.9257	0.006104	40.9498	0.343408	41.6212	0.308495	42.8236	0.245972	40.1053	0.387325	40.3	0.377198	41.3095	0.324706	40.5221	0.351587	42.582	0.248592	41.8827	0.283558	41.641	0.29564	39.6325	0.396065	43.1089	0.222248	43.016	0.226891
39.2821	0.461665	39.8825	0.429305	38.9598	0.479038	38.4918	0.504264	39.1817	0.467082	38.9698	0.478502	39.7697	0.435386	38.5596	-0.014648	41.2189	0.344679	41.8537	0.311669	42.8941	0.257568	40.3197	0.391439	40.2532	0.394898	41.4621	0.332032	40.5613	0.364304	43.435	0.220617	42.1253	0.286102	41.7184	0.306448	43.4289	0.220922	43.4688	0.21893	42.9778	0.243478
39.3855	0.471914	39.8442	0.447193	38.9642	0.494624	38.6352	0.512355	39.2936	0.476867	39.2067	0.481553	39.969	0.440465	38.3719	0.007324	41.1829	0.361816	41.8055	0.329443	42.8472	0.27527	40.3872	0.403195	40.4059	0.402222	41.5444	0.343018	40.6259	0.375748	45.9538	0.109354	41.9992	0.307083	41.8339	0.31535	44.0011	0.206989	43.3244	0.240824	43.205	0.246796
39.3844	0.487797	39.7869	0.466102	38.8914	0.514368	38.3684	0.542557	39.0808	0.50416	39.1606	0.49986	39.8949	0.460279	38.3602	0.020142	41.1224	0.380224	41.7816	0.345946	42.953	0.285034	40.3529	0.420239	40.4059	0.417482	41.6032	0.355224	40.9195	0.375748	46.5779	0.092825	42.2165	0.310898	41.7714	0.333152	44.5998	0.19173	43.7108	0.23618	43.1536	0.264043
39.4878	0.498046	39.8529	0.478369	39.0404	0.522163	38.4619	0.553343	39.4508	0.500041	39.19	0.514099	39.8397	0.479077	38.6185	0.01892	41.2939	0.386572	42.0752	0.345946	43.1996	0.287476	40.4995	0.427879	40.3826	0.43396	41.6972	0.3656	40.8951	0.391644	46.49	0.111898	42.2557	0.323613	42.0141	0.335694	44.1503	0.228883	44.0309	0.234854	43.3808	0.267361
39.4106	0.51803	39.862	0.493701	39.0158	0.539307	38.4452	0.570063	39.2762	0.525274	39.1628	0.531388	39.8222	0.495842	38.7008	0.026856	41.3433	0.399268	42.1612	0.356737	43.3758	0.29358	40.5331	0.441397	40.3475	0.45105	41.7443	0.378418	40.9217	0.404994	46.8853	0.106813	42.4221	0.329971	42.1042	0.345867	44.4704	0.227557	44.1918	0.241487	43.5151	0.275322
39.5425	0.52674	39.9185	0.506477	39.0202	0.554895	38.6587	0.574376	39.3882	0.53506	39.1638	0.547151	39.9555	0.504479	38.6304	0.042724	41.4659	0.408154	42.235	0.368162	43.2937	0.31311	40.5554	0.455505	40.3476	0.46631	41.7561	0.393066	41.2279	0.404358	47.0262	0.114442	42.5885	0.336329	42.2833	0.35159	44.4455	0.243478	44.7639	0.227557	43.9811	0.266698
39.6269	0.538013	39.918	0.522321	38.851	0.579833	38.6021	0.593252	39.5193	0.543814	39.2498	0.558338	40.0323	0.516164	38.9357	0.039062	41.6252	0.415137	42.2722	0.381493	43.329	0.326538	40.6229	0.467259	40.4064	0.478516	41.6975	0.411376	41.3434	0.41326	47.1799	0.121435	42.7676	0.34205	42.4242	0.359219	45.1238	0.224239	44.6462	0.248122	44.0358	0.278639
39.5022	0.560557	39.8702	0.54072	38.9518	0.590225	38.6354	0.607275	39.5262	0.559263	39.2792	0.572576	40.0431	0.531404	38.7715	0.059814	41.5892	0.432276	42.4681	0.386572	43.4935	0.333252	40.6677	0.480189	40.4887	0.489502	42.0145	0.410156	41.3699	0.42661	47.3463	0.127792	43.3154	0.329335	42.4635	0.371933	45.8818	0.20102	45.4705	0.221585	44.4621	0.272004
39.5771	0.572342	39.8035	0.560141	39.0525	0.600616	38.6488	0.622377	39.4089	0.581406	39.3275	0.585798	40.0916	0.544612	39.2176	0.048828	41.663	0.443701	42.3832	0.406249	43.6696	0.339356	40.6674	0.495469	40.3714	0.510864	42.0029	0.426026	41.3329	0.443142	48.2629	0.0966396	43.8252	0.318527	42.4137	0.3891	45.9365	0.212961	45.5517	0.2322	44.3045	0.294561
39.5189	0.591302	39.8126	0.575473	39.0954	0.614125	38.6622	0.637478	39.7216	0.580377	39.2531	0.605628	40.0269	0.563918	39.2646	0.058594	41.7002	0.457032	42.4326	0.418945	43.7167	0.352174	40.9158	0.497821	40.5358	0.517578	42.1321	0.43457	41.3212	0.4584	47.9079	0.129065	44.373	0.30581	42.6691	0.391008	46.2964	0.209643	46.3096	0.20898	44.7041	0.289254
39.5558	0.605137	39.8691	0.588249	39.0323	0.633348	38.6956	0.651499	39.7189	0.596342	39.3202	0.617834	40.1885	0.571031	39.3116	0.06836	41.9205	0.460841	42.6163	0.424657	43.7755	0.36438	41.1415	0.501347	40.5476	0.532228	42.05	0.454102	41.2842	0.474931	48.5321	0.112533	46.6375	0.207265	42.6702	0.405631	46.7093	0.203672	46.7226	0.203009	45.2233	0.277976
39.5831	0.619484	39.8971	0.60256	39.1138	0.644779	38.6089	0.671994	39.6207	0.617455	39.4156	0.628511	40.1522	0.588812	39.2178	0.08545	42.0553	0.469092	42.6779	0.436717	43.7404	0.38147	40.9942	0.52427	40.4421	0.55298	42.1793	0.462646	41.2471	0.49146	48.5968	0.123977	46.7657	0.215529	42.7094	0.418346	47.2417	0.19173	46.5252	0.227557	45.1585	0.295889
39.6865	0.629731	40.0674	0.609205	38.9061	0.671796	38.6723	0.684398	39.6563	0.63136	39.3978	0.645292	40.1724	0.603545	39.3705	0.089722	41.9582	0.489405	42.7151	0.450048	43.9282	0.386964	40.9826	0.540139	40.63	0.558472	42.1676	0.478516	41.6805	0.484467	48.5343	0.141779	46.983	0.219344	42.6215	0.437419	47.6679	0.185096	46.8055	0.22822	45.2929	0.30385
39.7804	0.640492	40.0765	0.624537	38.9008	0.687903	38.8258	0.69195	39.625	0.648868	39.4838	0.65648	40.2397	0.615738	39.394	0.100708	41.9832	0.503368	42.9354	0.453856	43.9401	0.401612	41.0953	0.549544	40.5479	0.578004	42.3556	0.484008	41.6816	0.49909	49.0821	0.129065	47.2257	0.221887	42.7116	0.447592	47.6696	0.199691	46.9265	0.236843	45.2414	0.321098
39.7603	0.657401	40.2467	0.63118	38.8474	0.706607	38.8692	0.705432	39.6606	0.662772	39.3622	0.678854	40.2034	0.633519	39.4646	0.109252	42.057	0.514796	43.0458	0.463378	44.0224	0.412598	41.0497	0.567176	40.5715	0.592042	42.3791	0.498046	41.7463	0.510533	49.1595	0.139873	47.3157	0.23206	42.7254	0.461579	48.4408	0.175809	47.2599	0.234854	45.1104	0.342328
39.5405	0.685069	39.9809	0.661333	38.9096	0.719076	38.7625	0.727005	39.7153	0.675648	39.2973	0.698176	40.167	0.6513	39.4059	0.124512	42.0332	0.531299	42.8877	0.486864	44.0694	0.425416	41.1511	0.577167	40.6068	0.60547	42.344	0.515136	41.9889	0.513077	49.008	0.162125	47.5076	0.237146	42.6756	0.478746	48.4424	0.190404	47.2881	0.248122	45.2978	0.347635
39.7295	0.690706	40.1416	0.668489	38.9428	0.733105	38.8159	0.739948	39.6649	0.694186	39.4493	0.705804	40.1401	0.668573	39.4412	0.134888	42.0582	0.545264	43.047	0.493846	44.093	0.439454	41.0604	0.597151	40.7126	0.615234	42.3911	0.527954	42.1044	0.521979	49.6067	0.146867	47.5977	0.247319	43.6176	0.446321	48.7492	0.189741	47.4224	0.256083	45.9098	0.331713
39.7188	0.707103	40.2171	0.680244	39.0629	0.742457	38.9293	0.749655	39.7291	0.706545	39.4032	0.72411	40.0472	0.689404	39.4765	0.145264	42.2053	0.552881	43.072	0.507811	44.0579	0.456544	41.3313	0.598325	40.5601	0.638428	42.532	0.535888	42.0674	0.538508	50.358	0.123977	47.4843	0.267665	43.8094	0.451406	48.8437	0.199691	47.4904	0.267361	46.4023	0.321763
39.6131	0.728623	40.1408	0.700176	39.0769	0.757524	38.7826	0.773386	39.7551	0.720965	39.4421	0.73784	40.0014	0.707692	39.5235	0.15503	42.096	0.573828	43.1702	0.517968	44.1402	0.46753	41.2971	0.61537	40.5602	0.653688	42.5439	0.550536	42.0049	0.55631	50.3972	0.136694	47.727	0.270206	44.0012	0.456494	49.5619	0.178463	47.8237	0.265372	47.147	0.299207
39.6404	0.74297	40.2448	0.710397	38.9752	0.778826	38.856	0.785251	39.8098	0.733838	39.6507	0.742417	40.4835	0.697531	39.5237	0.167236	42.1942	0.583985	43.1463	0.534473	44.3046	0.474244	41.4663	0.621835	40.6894	0.662232	42.6027	0.562744	42.095	0.566483	50.6018	0.141144	48.0714	0.267665	44.0278	0.469844	49.882	0.177135	48.3694	0.252765	47.3742	0.302522
39.8579	0.747068	40.2633	0.725218	39.0759	0.789218	38.8594	0.800891	39.8454	0.747743	39.5574	0.763266	40.6922	0.702104	39.5707	0.177002	42.2802	0.594776	43.2202	0.545898	44.3869	0.48523	41.6355	0.628301	40.7834	0.672608	42.591	0.578614	42.1342	0.579198	50.9335	0.139237	47.8182	0.295002	44.2832	0.471752	50.1224	0.179789	48.3312	0.269352	47.4024	0.315791
39.6857	0.772176	40.2345	0.742594	39.0225	0.807922	38.9228	0.813296	39.6803	0.772463	39.6151	0.775978	40.6652	0.719377	39.559	0.18982	42.3296	0.60747	43.3794	0.552881	44.5395	0.492554	41.816	0.634179	40.9713	0.678102	42.9785	0.57373	42.0209	0.599544	50.7438	0.163396	47.9718	0.301996	44.6022	0.470479	50.1771	0.19173	48.5982	0.270678	47.7888	0.311148
39.7225	0.786011	40.2246	0.758949	38.9883	0.825587	39.1463	0.817071	39.7541	0.784307	39.6162	0.791742	40.7703	0.729537	39.7117	0.194092	42.3546	0.621435	43.5387	0.559863	44.5044	0.509644	41.7705	0.65181	41.124	0.685426	42.8964	0.593262	42.3398	0.598273	51.1645	0.157037	48.1382	0.308354	44.3107	0.499727	50.0726	0.211635	48.8917	0.270678	47.472	0.341665
39.7689	0.799332	40.2716	0.772238	39.0504	0.838058	39.0896	0.835947	39.8471	0.795121	39.6645	0.804962	40.602	0.754431	39.747	0.204468	42.4528	0.631592	43.5759	0.573192	44.5046	0.524902	42.0414	0.652987	41.1241	0.700684	43.1782	0.593872	42.7224	0.593821	51.0003	0.179927	48.241	0.317892	50.25	0.21744	49.9681	0.231537	49.225	0.268689	47.6727	0.346309
39.9008	0.808043	40.2238	0.790636	39.0259	0.855202	39.163	0.847812	39.9495	0.805421	39.7316	0.817166	40.8389	0.757479	39.6649	0.220948	42.6487	0.636669	43.5276	0.590965	44.4812	0.541382	41.8715	0.677084	41.1125	0.716554	43.1783	0.60913	43.8679	0.551225	51.2302	0.183106	48.3438	0.327427	50.8742	0.200908	50.4607	0.221585	48.9746	0.295889	47.7804	0.355598
39.8617	0.825977	40.432	0.795237	39.0495	0.86975	38.9363	0.875856	40.1379	0.811086	39.7421	0.832423	40.7837	0.776277	39.7354	0.229492	42.7958	0.644286	43.6991	0.597314	44.6456	0.548096	42.2781	0.671206	41.2652	0.723878	43.1197	0.627442	43.9834	0.560125	51.7908	0.169754	48.5865	0.329971	50.9389	0.212352	50.2633	0.246133	49.4406	0.287265	48.419	0.338348
39.851	0.842374	40.3083	0.817723	39.0828	0.883779	39.0297	0.886644	39.9824	0.835289	39.6771	0.851745	40.672	0.798122	39.6533	0.245972	42.7719	0.660791	43.5898	0.618261	44.8218	0.5542	42.1986	0.690602	40.9718	0.754396	43.1551	0.640868	44.8492	0.531515	51.7919	0.184377	48.8037	0.333785	51.4104	0.203452	50.5568	0.246133	49.6678	0.29058	48.3145	0.35825
39.7833	0.861845	40.4312	0.826922	39.1257	0.897288	39.013	0.903362	40.2187	0.838379	39.6499	0.869034	40.532	0.821491	39.7473	0.253296	43.4073	0.643017	43.7491	0.625244	44.681	0.576782	42.4244	0.694129	41.3593	0.749512	43.3664	0.645142	45.6386	0.506719	51.9583	0.190735	48.754	0.350952	51.1445	0.231425	50.3329	0.272007	49.6695	0.305176	48.7009	0.353607
39.8011	0.876705	40.2601	0.851966	39.1108	0.913913	39.0964	0.914688	40.216	0.854344	39.868	0.873103	40.5899	0.834193	39.7592	0.264892	44.0914	0.622706	43.7619	0.639843	44.9863	0.576172	42.3336	0.714112	41.5355	0.755616	43.6482	0.645752	46.0975	0.498454	52.3917	0.183742	48.9076	0.357946	51.438	0.231425	50.9051	0.258074	50.109	0.297878	48.6361	0.37152
39.819	0.891564	40.3545	0.862699	39.067	0.932097	39.1398	0.928172	40.2802	0.866703	39.737	0.895986	40.8551	0.835716	39.8766	0.270996	44.4582	0.618896	43.7502	0.655712	44.7751	0.602418	42.4237	0.724691	41.2421	0.786134	43.8479	0.650634	46.0222	0.516892	52.52	0.192006	48.8579	0.37511	51.5027	0.242871	51.0792	0.264043	49.8187	0.32707	48.7041	0.382798
39.8274	0.906935	40.3636	0.878031	39.4569	0.926903	39.0532	0.948665	40.2298	0.885242	39.7475	0.91124	40.668	0.861626	39.9002	0.281982	44.7151	0.620801	43.8241	0.667137	44.8574	0.613404	42.6155	0.729982	41.6061	0.782472	43.9184	0.662232	46.2268	0.521342	52.5465	0.205358	48.9225	0.386556	51.5165	0.256856	51.2798	0.268689	50.152	0.32508	49.064	0.37948
39.9973	0.913596	40.5244	0.885185	39.3938	0.946126	39.1066	0.961608	40.3323	0.895542	39.9844	0.914291	40.7353	0.873819	39.7594	0.301514	45.0941	0.616358	44.0321	0.671582	44.8105	0.631104	42.7395	0.738797	41.6649	0.794678	43.9889	0.673828	46.5839	0.518165	52.8019	0.207265	49.0253	0.396092	51.7337	0.260671	51.653	0.264709	50.3394	0.330387	49.1055	0.392085
39.9391	0.932555	40.524	0.901029	39.456	0.958595	39.0699	0.979406	40.2819	0.91408	39.8251	0.938699	40.9252	0.879407	40.1116	0.29541	45.1679	0.627784	44.167	0.679833	44.9515	0.639038	42.6601	0.758193	41.6298	0.811768	43.9891	0.689086	46.6485	0.529608	53.2734	0.198365	49.2299	0.400542	51.773	0.273387	51.7873	0.27267	50.1951	0.35228	49.3592	0.394076
39.976	0.94639	40.4952	0.918406	39.1615	0.990289	39.1733	0.989655	40.327	0.927471	39.8734	0.951921	40.8605	0.898713	39.9474	0.316162	45.1197	0.645557	44.1432	0.696336	44.8225	0.661012	42.9197	0.759957	41.9116	0.812378	44.1065	0.698242	46.9294	0.530244	52.982	0.22761	49.1674	0.418344	51.6342	0.295004	51.9747	0.277976	50.6081	0.346309	49.4802	0.4027
40.1365	0.953563	40.7129	0.922494	39.3876	0.993926	39.2267	1.0026	40.2384	0.948069	39.9311	0.964633	40.9844	0.907857	39.924	0.32959	45.3278	0.65	44.2902	0.703953	45.0221	0.665894	43.2132	0.759957	41.8413	0.8313	44.1653	0.710448	47.0449	0.539144	53.568	0.212987	49.4355	0.419617	51.7242	0.305177	52.2948	0.27665	50.5434	0.364222	49.5217	0.415304
40.0497	0.974059	40.4944	0.950093	39.2859	1.01523	39.2201	1.01878	40.2931	0.960943	39.8473	0.984973	41.2025	0.911923	39.9123	0.342408	45.365	0.663331	44.3274	0.717284	45.1044	0.67688	43.4955	0.760544	41.9588	0.840454	44.3415	0.716552	47.6309	0.524521	53.3657	0.237783	50.1359	0.399271	51.8779	0.312171	52.1638	0.297878	50.6379	0.374174	49.6825	0.421939
40.1151	0.986356	40.7784	0.950604	39.4252	1.02354	39.2835	1.03118	40.4051	0.970727	39.971	0.994127	41.3264	0.921067	39.8302	0.358886	45.4632	0.673487	44.267	0.735692	45.1163	0.691528	43.5969	0.770536	42.1232	0.847168	44.3181	0.733032	48.2677	0.507356	53.443	0.248592	53.0107	0.270206	52.1842	0.311535	52.0725	0.317117	50.9314	0.374174	49.6709	0.437198
39.9904	1.0089	40.5979	0.976158	39.3525	1.04328	39.3769	1.04197	40.2687	0.993901	39.8966	1.01396	41.1016	0.949008	39.9712	0.36377	45.5859	0.682373	44.414	0.743309	45.1281	0.706178	43.6417	0.783467	42.2055	0.858154	44.553	0.736084	49.0318	0.483831	54.1181	0.229517	57.4877	0.0610354	52.3251	0.319165	52.7774	0.296552	51.424	0.364222	49.8981	0.440515
40.0463	1.02171	40.6733	0.987912	39.3472	1.05939	39.3903	1.05707	40.4094	1.00214	39.9354	1.02769	41.1029	0.964758	40.1356	0.367432	45.3911	0.707764	44.5977	0.749023	45.2103	0.717164	43.6414	0.798747	42.3581	0.86548	44.6587	0.74585	51.0674	0.396729	54.0301	0.248592	57.6795	0.0661208	52.1736	0.341417	52.7127	0.314465	51.6777	0.366213	49.9528	0.452457
40.3398	1.02171	40.6255	1.00631	39.4191	1.07134	39.2536	1.08026	40.4067	1.01811	39.8893	1.04599	41.2174	0.97441	39.9713	0.388184	45.6236	0.710938	44.8424	0.751562	45.14	0.736084	43.7541	0.808151	42.2291	0.887452	44.8114	0.753174	53.3318	0.298183	55.1375	0.2079	57.6806	0.0807437	52.2765	0.350952	52.8072	0.324415	51.7192	0.378817	49.8218	0.473687
40.101	1.0504	40.5209	1.02778	39.3656	1.09005	39.357	1.09051	40.4041	1.03407	39.9942	1.05616	41.2187	0.99016	40.0183	0.39795	45.6974	0.722363	44.9284	0.762353	45.281	0.74402	43.8895	0.816379	42.1471	0.906982	45.0815	0.754394	53.867	0.286102	55.342	0.212352	58.1903	0.0699354	52.4937	0.354769	53.0874	0.32508	51.6412	0.397393	49.6774	0.49558
40.0428	1.06936	40.5394	1.0426	39.3217	1.10823	39.5105	1.09806	40.4205	1.049	39.9292	1.07549	41.3992	0.996256	40.0185	0.410156	45.7835	0.733154	45.0267	0.772508	45.2694	0.759888	44.1151	0.819907	42.1472	0.922242	45.0464	0.771484	54.2623	0.281017	55.1396	0.237148	58.7636	0.0559479	52.3803	0.375112	53.2218	0.333041	52.3991	0.374174	49.6924	0.509511
40.1177	1.08115	40.4442	1.06355	39.4803	1.1155	39.4038	1.11963	40.4083	1.06548	39.9491	1.09023	41.3251	1.01607	40.2063	0.412598	45.8573	0.74458	45.6254	0.75664	45.3047	0.773316	44.3183	0.824608	42.2646	0.931398	45.1521	0.78125	54.7084	0.273388	55.7384	0.221887	59.7565	0.0209792	52.6866	0.374477	53.9532	0.311148	52.3875	0.389433	49.9726	0.510174
40.2877	1.08781	40.4912	1.07684	39.5329	1.12849	39.4772	1.1315	40.3962	1.08196	39.9597	1.10549	41.3265	1.03182	40.2416	0.422974	46.1264	0.745851	45.4795	0.77949	45.4104	0.783082	44.544	0.828135	42.4408	0.9375	45.1639	0.795898	55.0274	0.272115	55.6632	0.240325	60.1136	0.0178021	52.7385	0.386556	54.3529	0.305839	52.4688	0.400046	49.8283	0.532067
40.1249	1.11241	40.5951	1.08706	39.3541	1.15395	39.4605	1.14821	40.5368	1.0902	40.0362	1.11718	41.2901	1.0496	40.2769	0.43335	46.0171	0.766796	45.4922	0.79409	45.2344	0.807496	44.6793	0.836362	42.3353	0.958252	45.1406	0.812378	55.3336	0.271479	55.7787	0.249227	60.4326	0.0165292	52.765	0.399908	54.3279	0.321763	52.6561	0.405354	49.9626	0.540028
40.3044	1.11855	40.6042	1.10239	39.4934	1.16226	39.584	1.15738	40.5342	1.10617	39.9996	1.13498	41.2255	1.0689	40.3239	0.443116	46.1764	0.773779	45.6027	0.803612	45.305	0.819092	44.7242	0.849293	42.4293	0.968628	45.3754	0.81543	55.3601	0.284831	55.9705	0.254312	60.9805	0.00381458	52.8424	0.410717	54.595	0.323089	52.7506	0.415307	50.0969	0.547991
40.1321	1.14366	40.6607	1.11517	39.5363	1.17577	39.7575	1.16385	40.6653	1.11492	39.9818	1.15176	41.2928	1.0811	40.3475	0.454102	46.2136	0.787109	45.884	0.804247	45.3051	0.834352	44.8595	0.857522	42.5702	0.976564	45.4225	0.828246	55.3739	0.298819	56.2132	0.256856	61.1596	0.00953542	52.7545	0.42979	54.4241	0.346309	52.6727	0.43388	50.3905	0.547991
40.283	1.15135	40.6034	1.13408	39.4925	1.19396	39.9309	1.17033	40.7391	1.12677	40.0489	1.16397	41.3225	1.09532	40.465	0.460206	46.385	0.793458	46.0921	0.808689	45.7395	0.827028	45.3	0.84988	42.7229	0.983888	45.3521	0.847168	55.3623	0.314077	56.6466	0.249862	61.6438	0	53.048	0.42979	54.4921	0.357587	52.8335	0.440515	50.4187	0.561259
40.1773	1.17287	40.5745	1.15146	39.4197	1.2137	39.7842	1.19406	40.6218	1.14891	40.0594	1.17922	41.3521	1.10955	40.2538	0.483398	46.5199	0.801709	45.9828	0.829637	45.8217	0.838014	46.136	0.821669	42.77	0.996704	45.4227	0.858764	56.4569	0.274023	57.2962	0.23206	62.3061	-0.0184375	53.011	0.446321	54.6795	0.362896	52.8749	0.453122	50.3805	0.577843
40.4518	1.17389	40.6784	1.16168	39.4433	1.22825	39.8576	1.20592	40.6383	1.16384	40.0228	1.19702	41.3911	1.12326	40.4182	0.48706	46.667	0.809326	45.9956	0.844237	45.904	0.849	46.3731	0.824608	42.8288	1.00891	45.6575	0.861816	56.4961	0.28674	57.2337	0.249862	62.2564	-0.00127292	53.5843	0.432333	54.8138	0.370857	53.0756	0.457765	50.3423	0.59443
40.2701	1.19951	40.6686	1.17803	39.4959	1.24124	39.821	1.22372	40.5783	1.1829	40.071	1.21024	41.4585	1.13546	40.4065	0.499878	46.5088	0.832813	46.0328	0.857567	46.0567	0.856324	46.4971	0.833425	42.958	1.01746	45.7867	0.870362	56.4972	0.301362	57.7307	0.23969	62.677	-0.00762917	53.7506	0.438692	55.0012	0.376163	53.4222	0.455111	50.5165	0.6004
40.345	1.2113	40.6966	1.19234	39.3749	1.26358	39.8944	1.23558	40.6617	1.19423	40.0249	1.22855	41.4787	1.15019	40.5122	0.506592	46.5704	0.844873	46.2042	0.863916	45.8455	0.882568	46.6324	0.841653	42.9346	1.03394	46.1272	0.86792	56.8925	0.296275	57.9479	0.243504	62.7544	0.00317917	53.9933	0.441233	55.3213	0.374837	53.6097	0.460417	50.9029	0.595757
40.3343	1.22769	40.7057	1.20767	39.2829	1.28436	39.9678	1.24745	40.7641	1.20453	40.026	1.24431	41.4895	1.16543	40.5475	0.516968	46.6931	0.853759	46.1438	0.882324	46.0569	0.886842	46.6207	0.857522	42.8995	1.05103	46.3738	0.870362	56.8427	0.313442	58.0889	0.251133	62.8191	0.0146229	54.4649	0.432333	55.3495	0.388104	54.0491	0.453122	50.6922	0.620967
40.3141	1.2446	40.6958	1.22403	39.4319	1.29216	39.791	1.2728	40.8284	1.21689	39.9799	1.26262	41.4908	1.18118	40.6415	0.524292	46.6692	0.870264	46.242	0.89248	46.3504	0.886842	46.756	0.86575	42.97	1.06262	46.3505	0.88684	56.8565	0.327429	58.6621	0.237148	63.0745	0.0165292	55.5086	0.394823	55.2715	0.40668	54.2233	0.459091	50.7734	0.631583
40.4271	1.25434	40.8945	1.22914	39.4266	1.30826	39.9145	1.28197	40.7302	1.238	40.264	1.26313	41.5675	1.19287	40.6768	0.534668	46.7431	0.881689	46.3647	0.901366	46.3506	0.9021	46.9591	0.870453	43.8739	1.03088	46.3975	0.899658	57.0738	0.331244	58.5488	0.257492	63.3808	0.0158937	57.6841	0.300727	55.5783	0.406017	53.9993	0.484965	50.868	0.641533
40.3784	1.27278	40.6381	1.25878	39.537	1.31813	39.7377	1.30731	40.804	1.24984	40.0764	1.28906	41.4275	1.21623	40.5243	0.55481	47.0122	0.88296	46.1821	0.926122	46.3624	0.916748	47.151	0.875742	45.0712	0.983888	46.4798	0.910644	57.2656	0.336329	58.9313	0.253042	63.6234	0.0184375	61.7033	0.114442	55.6993	0.414641	54.2796	0.485628	50.9625	0.651485
40.4723	1.28354	40.8937	1.26083	39.5124	1.33528	39.9112	1.31379	40.658	1.27353	39.9454	1.31194	41.5137	1.22741	40.6066	0.562744	46.9884	0.899463	46.439	0.928027	46.5973	0.9198	47.2976	0.883382	49.5786	0.764772	46.5621	0.92163	57.3303	0.347773	58.9833	0.265121	63.828	0.0228875	62.2258	0.102998	56.0725	0.410661	54.4139	0.493589	51.1499	0.656791
40.4996	1.29789	40.808	1.28127	39.5361	1.34983	40.0046	1.32457	40.7796	1.2828	40.088	1.32008	41.4773	1.24519	40.6066	0.574952	47.2575	0.900734	46.4152	0.94453	47.0082	0.913696	47.9076	0.866927	50.4238	0.736084	46.6091	0.934448	57.6238	0.347773	59.2514	0.266394	63.7019	0.0438687	62.6465	0.0966396	55.9945	0.429237	54.5483	0.50155	51.4434	0.656791
40.565	1.31019	40.7981	1.29762	39.6272	1.36074	39.968	1.34237	40.6909	1.3034	39.9853	1.34144	41.5729	1.25586	40.7359	0.580444	47.3435	0.911523	46.4768	0.95659	47.1961	0.91919	48.2689	0.8634	50.6938	0.737306	46.7031	0.944824	57.7393	0.356675	59.2398	0.281652	63.9573	0.045775	62.8764	0.0998187	56.235	0.431891	54.3641	0.525435	51.6574	0.660772
40.4783	1.33069	40.7598	1.31551	39.487	1.38412	39.9413	1.35963	40.8316	1.31164	40.1845	1.34652	41.4801	1.27669	40.6538	0.596924	47.6371	0.911523	46.5384	0.968652	47.0788	0.940552	48.4495	0.869276	50.6353	0.755616	46.6797	0.961304	58.0328	0.356675	59.3044	0.293096	63.9584	0.0603979	63.081	0.104269	56.6745	0.424593	54.5515	0.530741	51.6192	0.677359
40.6198	1.33888	40.731	1.33289	39.5395	1.39711	40.1348	1.36502	40.9914	1.31885	39.9214	1.37652	41.6982	1.28075	40.6539	0.60913	47.601	0.928662	46.4291	0.9896	47.0907	0.9552	48.5735	0.878093	50.8701	0.758668	46.7855	0.97107	58.2501	0.36049	59.598	0.293096	64.0866	0.0686646	62.7896	0.133515	56.8353	0.431228	55.0971	0.518137	51.6871	0.688637
40.495	1.36143	40.8443	1.3426	39.6692	1.40594	39.9581	1.39037	40.8646	1.34151	40.0829	1.38364	41.6713	1.29803	40.7713	0.615234	47.7969	0.933741	46.4297	1.00483	47.2198	0.963746	48.8331	0.879855	50.9641	0.769044	46.6799	0.991822	58.3656	0.36939	59.5101	0.312169	64.0368	0.0858292	62.956	0.139873	56.8503	0.445159	55.2182	0.526761	51.848	0.695272
40.5794	1.3727	40.7965	1.361	39.4518	1.43348	39.9314	1.40763	40.9861	1.35078	39.9047	1.40907	41.6915	1.31276	40.6188	0.635376	47.8707	0.945167	46.5402	1.01435	47.3373	0.972902	49.0589	0.883382	50.9994	0.782472	46.7739	1.0022	58.443	0.380198	59.473	0.3287	64.0761	0.0985458	62.9443	0.155131	56.8917	0.457765	55.9894	0.502878	51.8762	0.708539
40.7114	1.38141	40.7203	1.38093	39.4562	1.44906	39.9448	1.42273	40.8593	1.37344	40.1417	1.41212	41.6457	1.33105	40.8419	0.635986	47.8591	0.961035	46.5407	1.02959	47.5018	0.979614	49.0472	0.899251	50.9643	0.799562	46.7506	1.01868	58.851	0.374477	59.5376	0.340144	64.1534	0.109354	63.1107	0.16149	57.1454	0.459754	56.0972	0.512165	52.3289	0.700578
40.6912	1.39832	40.8431	1.39013	39.3642	1.46985	39.9382	1.43891	40.9713	1.38322	40.256	1.42178	41.5905	1.34985	40.7715	0.651856	48.116	0.96294	46.6878	1.03721	47.5723	0.991212	49.239	0.904542	51.0935	0.808106	46.7272	1.03516	58.6613	0.398635	59.4497	0.359217	64.9556	0.0839229	63.0864	0.177383	57.2797	0.467715	56.3377	0.51482	52.0917	0.727115
40.6425	1.41677	40.8048	1.40802	39.5035	1.47816	39.9515	1.45401	40.8731	1.40434	40.2854	1.43602	41.5259	1.36915	40.8068	0.662232	48.1898	0.974366	46.8348	1.04482	47.678	1.00098	49.3065	0.916296	51.1054	0.822754	46.9151	1.04065	58.8531	0.403723	59.756	0.358581	65.3509	0.0788354	63.6724	0.16276	57.1222	0.490272	56.5516	0.5188	52.2792	0.732422
40.6984	1.42958	40.8613	1.42079	39.5271	1.49271	40.025	1.46587	40.9182	1.41773	40.277	1.45229	41.7063	1.37525	40.8774	0.670776	48.1171	0.993408	46.7988	1.06196	47.7486	1.01257	49.487	0.922174	51.1877	0.83374	46.9856	1.05225	59.045	0.408808	59.6172	0.380198	65.441	0.0890083	63.4318	0.189465	57.4555	0.488283	56.7523	0.523443	52.2675	0.74768
40.6782	1.44648	40.842	1.43766	39.6279	1.5031	39.9783	1.48421	40.9443	1.43215	40.2686	1.46856	41.7831	1.38693	40.9714	0.6781	48.4229	0.992774	46.7261	1.08101	47.7956	1.02539	49.5545	0.93393	51.2347	0.846558	47.2088	1.05591	58.9316	0.429154	59.9488	0.378292	66.6628	0.0425958	63.5474	0.198365	57.2846	0.511502	56.5814	0.546663	52.6539	0.743037
40.7246	1.45981	40.7657	1.45759	39.6612	1.51713	39.9416	1.50201	40.9894	1.44553	40.3169	1.48178	41.7279	1.40573	41.0771	0.684814	48.338	1.01245	46.7755	1.0937	47.9248	1.03394	49.7124	0.940982	51.3639	0.855104	47.0798	1.07788	59.0217	0.439327	60.217	0.379563	67.3632	0.0222521	63.9553	0.192644	57.6313	0.508848	56.5034	0.565239	52.6821	0.756307
40.6569	1.47928	40.8601	1.46832	39.4727	1.54311	39.845	1.52304	41.1109	1.4548	40.3369	1.49653	41.7575	1.41996	40.9833	0.701904	48.3752	1.02578	46.9958	1.09751	47.9954	1.04553	49.7347	0.955088	51.5049	0.863038	47.3381	1.07971	59.1245	0.448862	60.3071	0.389735	67.6694	0.0216167	64.1472	0.197729	57.8319	0.513491	56.6643	0.571874	52.7766	0.766257
40.5702	1.49977	40.7175	1.49183	39.5349	1.55557	39.9184	1.53491	41.1561	1.46819	40.2341	1.51789	41.7211	1.43774	41.1242	0.706788	48.4368	1.03784	47.0574	1.10957	47.9368	1.06384	49.87	0.963315	51.8219	0.861816	47.479	1.08765	59.2527	0.457129	60.3844	0.400544	67.9121	0.0241583	64.5424	0.192644	58.4041	0.499561	56.865	0.576517	53.654	0.737067
40.6071	1.51361	40.8498	1.50052	39.5971	1.56805	40.0018	1.54623	41.1057	1.48673	40.3673	1.52653	41.8167	1.44841	40.8308	0.734252	48.8768	1.03022	47.1434	1.12036	47.9956	1.07605	49.994	0.972132	52.2328	0.855714	47.4322	1.10535	59.4827	0.460308	60.7161	0.398635	68.1675	0.0260667	64.4672	0.211081	58.764	0.496243	56.9595	0.58647	55.4071	0.664089
40.796	1.51924	40.7167	1.52352	39.4762	1.59039	40.0652	1.55864	41.103	1.5027	40.3306	1.54433	41.8841	1.4606	41.0304	0.736084	48.8286	1.048	46.9731	1.14448	48.0192	1.09009	49.8919	0.992703	52.2564	0.869752	47.5614	1.11389	59.4838	0.474931	60.8443	0.406902	68.2322	0.0375104	64.9642	0.200908	59.3096	0.483639	57.0938	0.59443	55.6608	0.66608
40.7283	1.53872	40.8206	1.53374	39.7697	1.59039	40.1086	1.57212	40.9858	1.52484	40.2846	1.56263	41.9137	1.47482	41.1714	0.740966	48.9634	1.05625	47.1202	1.1521	48.0192	1.10535	49.9933	1.00269	52.3152	0.881958	47.5145	1.13159	59.7646	0.475567	61.0489	0.411352	68.5639	0.0356021	65.3086	0.198365	59.3909	0.494252	57.1883	0.604383	66.0915	0.159222
40.8032	1.5505	40.7159	1.55521	39.8704	1.60078	40.0219	1.59261	41.2029	1.52896	40.3234	1.57636	41.7925	1.49718	41.148	0.754394	48.9884	1.07021	47.194	1.16352	48.0545	1.11878	50.1173	1.01151	52.2449	0.90088	47.6203	1.14136	59.9691	0.480017	61.3424	0.411352	68.9464	0.0311521	65.3478	0.211081	59.5252	0.502213	57.3359	0.61168	67.2607	0.115437
40.764	1.56843	40.7914	1.56696	39.7881	1.62104	40.1854	1.59963	41.1238	1.54904	40.2301	1.59721	41.907	1.50683	41.1129	0.768432	49.2942	1.06958	47.3289	1.17178	48.3364	1.11939	50.23	1.02092	52.3976	0.908204	47.4561	1.16516	60.2118	0.48256	61.8648	0.399908	68.9983	0.0432333	65.5651	0.214896	59.6861	0.508848	57.5365	0.616324	68.8811	0.0490935
40.7629	1.58432	40.8479	1.57974	40.0334	1.62364	40.2988	1.60933	41.1976	1.56089	40.2878	1.60993	41.9555	1.52004	41.1012	0.78125	49.2459	1.08735	47.3294	1.18701	48.2895	1.13709	50.1845	1.03855	52.4211	0.922242	47.6792	1.16882	60.2765	0.494004	62.2856	0.39355	68.8087	0.0673917	65.4772	0.233969	59.6479	0.525435	57.4453	0.635563	69.4666	0.0344978
40.7047	1.60328	40.819	1.59712	40.0956	1.63611	40.1821	1.63145	41.1376	1.57994	40.4209	1.61857	42.0039	1.53325	41.16	0.790406	49.5883	1.08481	47.33	1.20224	48.4422	1.14441	50.2972	1.04795	52.656	0.925294	47.5267	1.19202	60.4428	0.500363	63.6218	0.341415	69.0896	0.0680271	65.9996	0.222525	60.0874	0.518137	57.7787	0.633572	69.853	0.0298543
40.7701	1.61557	40.8281	1.61245	40.1578	1.64858	40.3256	1.63953	41.2114	1.59179	40.3088	1.64044	41.7791	1.56119	41.2775	0.796508	49.9428	1.08164	47.5259	1.20732	48.4071	1.1615	50.342	1.06088	52.5739	0.944824	47.785	1.19385	60.5457	0.509898	63.7627	0.349046	69.0906	0.0826521	66.1533	0.229519	60.4738	0.513491	57.9793	0.638217	69.7883	0.0477674
40.7499	1.63248	40.8277	1.62829	40.0754	1.66884	40.2589	1.65895	41.1706	1.60981	40.291	1.65722	41.9595	1.56729	41.2541	0.809936	49.8336	1.10259	47.6485	1.21621	48.818	1.1554	50.2513	1.08087	52.8205	0.947266	47.8908	1.20361	60.6739	0.518165	63.8274	0.36049	69.1807	0.0928229	66.2306	0.240327	60.6081	0.521454	57.8217	0.660774	70.3074	0.0364891
40.7868	1.64632	40.8083	1.64516	40.2822	1.67352	40.3423	1.67028	41.3017	1.61857	40.3865	1.6679	41.9137	1.58558	41.3245	0.818482	50.1759	1.10005	47.6491	1.23145	48.9707	1.16272	50.251	1.09615	52.7854	0.964356	47.8557	1.2207	60.7386	0.529608	64.1336	0.359854	69.4361	0.0947312	66.1936	0.256856	61.711	0.480985	58.0887	0.6621	70.6275	0.035163
40.7761	1.66271	40.7605	1.66356	40.3444	1.68598	40.3457	1.68592	41.2704	1.63607	40.2838	1.68925	41.9245	1.60082	41.219	0.836182	50.2009	1.11401	47.5276	1.25303	48.7713	1.18836	50.3637	1.10555	53.2433	0.955812	48.067	1.22498	60.6761	0.54741	64.4781	0.35731	69.6152	0.100452	66.449	0.258765	61.925	0.484965	58.3557	0.663426	70.7751	0.0424609
40.8415	1.67501	40.8644	1.67378	40.4162	1.69793	40.299	1.70425	41.3059	1.64998	40.3603	1.70095	41.8882	1.6186	41.3951	0.839234	50.5677	1.11021	47.6258	1.26318	48.9005	1.1969	50.4085	1.11848	53.572	0.95398	48.2667	1.22986	61.1222	0.539779	64.2757	0.382106	69.9342	0.0991812	66.2975	0.281017	62.1256	0.489609	58.7023	0.660774	70.8298	0.0544022
40.9259	1.68628	40.8166	1.69218	40.3242	1.71872	40.1222	1.7296	41.1122	1.67624	40.2482	1.72281	41.9461	1.6313	41.4891	0.846558	51.0932	1.09814	47.8583	1.26636	49.0415	1.20483	50.5665	1.12553	54.5933	0.916138	48.302	1.24329	61.3903	0.541052	64.5438	0.383377	70.1896	0.10109	66.5783	0.281652	62.3926	0.490937	59.3674	0.642198	71.8398	0.0185761
40.9533	1.70063	40.6929	1.71466	40.396	1.73067	40.2257	1.73985	41.3007	1.68191	40.3813	1.73146	41.9851	1.64502	41.501	0.858154	52.3877	1.04609	48.0176	1.27334	49.1589	1.21399	50.86	1.12553	54.8047	0.92041	48.2317	1.26221	61.277	0.561396	64.5958	0.395456	70.1398	0.118254	66.5921	0.29564	62.3943	0.50553	60.3907	0.605709	71.7353	0.0384804
40.838	1.72266	40.9201	1.71824	40.2943	1.75197	40.2991	1.75171	41.2789	1.6989	40.3541	1.74875	41.8451	1.66838	41.548	0.86792	53.8653	0.984522	48.128	1.28286	49.382	1.21765	51.0857	1.12906	54.9222	0.929566	48.5252	1.26221	61.4815	0.565848	64.7113	0.404358	70.3571	0.122069	67.229	0.278473	62.502	0.51482	60.4454	0.61765	71.8431	0.0477674
40.8559	1.73752	40.8059	1.74022	40.4722	1.75821	40.3625	1.76412	41.4005	1.70817	40.4118	1.76146	41.8182	1.68566	41.5833	0.878296	54.7448	0.954052	48.7145	1.26763	49.8164	1.21033	51.2436	1.13611	55.0749	0.93689	49.077	1.24878	67.1792	0.29564	64.9921	0.404994	70.5743	0.125883	67.6878	0.270208	62.4373	0.532733	60.6328	0.622959	71.8713	0.0610348
40.9118	1.75033	40.8909	1.75146	40.6212	1.766	40.3058	1.78299	41.5507	1.7159	40.479	1.77366	41.8666	1.69887	41.7125	0.88379	54.8186	0.965478	48.9715	1.26953	50.2861	1.20117	51.4468	1.14081	55.0515	0.95337	50.8143	1.17371	67.015	0.318527	65.1331	0.412623	70.6389	0.137329	67.7779	0.280381	62.8636	0.526098	60.6079	0.63888	72.6425	0.0371522
41.0057	1.76109	40.7577	1.77446	40.6352	1.78107	40.3693	1.7954	41.5481	1.73186	40.4612	1.79044	41.9434	1.71055	41.7126	0.895996	54.8558	0.978808	49.0453	1.28096	50.3683	1.21216	51.4238	1.15727	55.392	0.950928	52.5046	1.10107	67.9189	0.28801	65.6428	0.401815	70.7291	0.1475	67.8044	0.293733	62.905	0.538702	60.8218	0.642861	74.1036	-0.0212283
41.0236	1.77595	40.8142	1.78724	40.7938	1.78834	40.4427	1.80726	41.3926	1.75606	40.5849	1.7996	41.9824	1.72427	41.6422	0.911866	55.1127	0.980714	49.2778	1.28413	50.4623	1.22253	51.5817	1.16433	55.709	0.949708	52.8803	1.0968	68.0852	0.294369	65.6566	0.415802	70.7301	0.162123	67.9199	0.302633	62.9332	0.551972	61.2083	0.638217	74.6891	-0.0358239
41.0034	1.79286	40.8138	1.80308	40.7981	1.80393	40.366	1.82722	41.5332	1.7643	40.6803	1.81028	42.0026	1.739	41.6658	0.922852	55.3208	0.985157	49.5225	1.28667	50.392	1.24146	51.5927	1.17902	55.8851	0.955812	53.3029	1.09009	68.1245	0.307083	66.09	0.408808	71.1	0.158308	67.7939	0.323615	62.9746	0.564576	62.9083	0.567893	75.3807	-0.0557261
40.9927	1.80926	40.8134	1.81892	40.9374	1.81224	40.2593	1.84879	41.3873	1.78799	40.9078	1.81384	42.07	1.75119	41.748	0.930786	55.5167	0.990234	49.4864	1.30381	50.6034	1.24573	51.5924	1.1943	55.9205	0.969238	53.4086	1.09985	68.3926	0.308356	65.9766	0.429154	71.2791	0.164031	68.1256	0.321706	63.0426	0.575854	63.4141	0.557278	75.6875	-0.0563913
40.9821	1.82566	40.8415	1.83323	41.1249	1.81795	40.3327	1.86066	41.4802	1.79881	40.89	1.83062	42.1185	1.7644	41.8537	0.9375	56.4206	0.958497	49.2917	1.3292	50.6856	1.25671	51.7277	1.20253	56.1671	0.97168	53.6553	1.10229	68.2792	0.3287	67.2493	0.380198	71.242	0.180562	68.2919	0.328065	63.2034	0.582489	63.5352	0.565902	76.127	-0.0636891
41.1615	1.8318	40.8695	1.84754	40.9847	1.84134	40.5562	1.86443	41.6973	1.80293	40.9571	1.84282	42.0161	1.78574	42.0181	0.941162	56.9461	0.946435	49.5731	1.32983	50.8031	1.26587	51.716	1.2184	56.1789	0.986328	53.8784	1.10596	68.5728	0.3287	67.9879	0.357946	71.2685	0.193912	68.3311	0.340781	63.4572	0.584478	63.5633	0.579172	75.8367	-0.0344978
41.0178	1.85538	40.8976	1.86185	40.9987	1.8564	40.4295	1.88708	41.7997	1.81323	41.0243	1.85502	42.1494	1.79438	42.0065	0.95398	57.0199	0.957861	49.6713	1.33999	50.9675	1.27258	51.7948	1.22957	56.4138	0.98938	54.2541	1.10168	69.1461	0.314713	68.6629	0.338873	71.5621	0.193912	68.2814	0.357946	63.5517	0.59443	63.3925	0.602391	76.2231	-0.0391413
41.1212	1.86562	40.8687	1.87923	41.032	1.87043	40.4429	1.90218	41.692	1.83486	40.8933	1.87791	42.1225	1.81165	42.0418	0.964356	57.5332	0.946435	49.916	1.34253	51.1085	1.28052	51.8736	1.24073	56.7425	0.98755	54.395	1.10962	69.4396	0.314713	69.0836	0.332515	71.525	0.210444	69.6176	0.305812	63.3278	0.620304	63.487	0.612343	76.8351	-0.055063
41.2436	1.87485	40.9537	1.89047	41.1327	1.88082	40.5263	1.91351	41.6416	1.8534	41.017	1.88706	42.171	1.82486	42.1006	0.97351	57.7901	0.948341	50.002	1.35332	51.1908	1.2915	51.9863	1.25014	56.8365	0.997926	54.6651	1.11084	69.8857	0.307083	69.4661	0.328065	71.8312	0.209808	69.6441	0.319165	63.555	0.623622	63.5682	0.622959	76.6908	-0.0331696
41.1379	1.89637	40.8869	1.9099	41.2335	1.89121	40.4996	1.93077	41.7823	1.86163	41.0558	1.90079	42.2949	1.83401	42.1359	0.983886	58.1325	0.945801	50.4054	1.34761	51.4021	1.29578	51.986	1.26542	57.1183	0.998536	54.7943	1.11938	69.6961	0.331244	69.6579	0.33315	72.1756	0.207265	71.0439	0.26385	63.6495	0.633572	63.5301	0.639543	76.9578	-0.0318435
41.1557	1.91123	40.9908	1.92012	41.2282	1.90732	40.563	1.94317	41.8656	1.87296	41.1135	1.9135	42.1643	1.85687	42.3355	0.985718	58.5847	0.93755	50.4426	1.36094	51.4375	1.3092	52.0535	1.27717	56.9189	1.02417	54.8531	1.13159	70.0151	0.329971	70.3075	0.315348	72.3293	0.214258	72.5963	0.200908	63.89	0.636226	63.7042	0.645515	77.1187	-0.0252087
41.1071	1.92967	41.1705	1.92625	41.1265	1.92862	40.4263	1.96636	41.8439	1.88996	41.1806	1.92571	42.2316	1.86906	42.2769	1.00098	58.9027	0.936279	50.4676	1.3749	51.4728	1.32263	52.0531	1.29245	57.1303	1.02844	55.3344	1.12183	70.3721	0.326794	70.7664	0.307083	72.9153	0.199635	73.5384	0.168483	64.0508	0.642861	63.666	0.6621	77.4122	-0.0252087
41.0869	1.94658	41.1417	1.94363	41.1695	1.94213	40.5298	1.97661	41.8603	1.90489	41.2383	1.93842	42.3272	1.87973	42.4413	1.00464	58.9398	0.949609	50.3583	1.39585	51.4846	1.33728	51.9737	1.31185	57.3182	1.03394	60.0648	0.891114	70.4114	0.339508	70.8946	0.315348	72.8655	0.216802	76.286	0.0457771	64.0923	0.655465	63.4819	0.685983	78.1569	-0.0477652
41.3234	1.94966	41.312	1.95027	41.1449	1.95928	40.5431	1.99171	41.8768	1.91983	41.3526	1.94808	42.3191	1.89598	42.5353	1.01196	59.6118	0.929933	50.5176	1.40283	51.5551	1.34888	52.0751	1.32184	57.4943	1.04004	63.1284	0.74707	70.7431	0.337602	70.6922	0.340144	73.3117	0.209171	76.4651	0.0515	64.0674	0.671387	63.8551	0.682002	77.7737	-0.0139304
41.3413	1.96451	41.103	1.97736	41.2071	1.97175	40.6465	2.00196	41.9697	1.93064	41.3348	1.96486	42.2357	1.91631	42.3945	1.03149	61.1017	0.867724	50.6158	1.41299	51.7313	1.35498	52.0748	1.33712	57.5297	1.05347	64.5135	0.690308	70.5407	0.362396	70.9731	0.340779	73.3636	0.221252	76.9367	0.0425979	64.1353	0.682665	64.1486	0.682002	78.4786	-0.0344978
41.2545	1.98501	41.0078	1.99831	41.2211	1.98681	40.5198	2.02461	41.948	1.94764	41.4019	1.97707	42.4161	1.9224	42.4885	1.03882	61.1999	0.877881	50.5065	1.43394	51.7784	1.3678	52.0631	1.35299	57.6237	1.06384	65.4057	0.65918	71.1267	0.347773	71.1013	0.349046	73.4156	0.233331	77.4591	0.0311542	64.4421	0.682002	64.4687	0.680676	78.7987	-0.0358239
41.3294	1.99679	41.1401	2.007	41.1965	2.00396	40.5032	2.04133	41.9453	1.9636	41.4219	1.99181	42.3798	1.94018	42.6764	1.04126	61.4446	0.88042	50.5193	1.44853	51.8841	1.37756	52.0967	1.36651	57.929	1.06323	65.5466	0.667114	70.9244	0.372569	71.2422	0.356675	73.8235	0.22761	77.422	0.0476854	64.5234	0.692617	64.4969	0.693943	78.4553	-0.00398043
41.4328	2.00704	41.0639	2.02693	41.2491	2.01695	40.5366	2.05535	42.0191	1.97544	41.5362	2.00147	42.3905	1.95543	42.653	1.05469	61.6038	0.887403	50.6053	1.45933	51.9664	1.38855	52.3224	1.37004	57.8586	1.08215	65.7345	0.672608	71.3832	0.364304	71.4086	0.363031	73.9391	0.23651	77.7664	0.0451417	64.6312	0.701904	64.5781	0.704559	78.9081	-0.0119413
41.4982	2.01934	41.1109	2.04022	41.1667	2.03721	40.66	2.06452	41.9974	1.99244	41.5844	2.01469	42.2411	1.9793	42.7822	1.06018	61.6655	0.899463	50.4716	1.48154	52.0487	1.39954	52.2091	1.39119	57.9292	1.09375	65.9929	0.674438	71.6004	0.368119	71.3589	0.380198	74.0673	0.244775	78.7212	0.0120812	64.7522	0.71053	64.7389	0.711193	79.3741	-0.0205652
41.3925	2.04086	41.1105	2.05606	41.2867	2.04656	40.6934	2.07854	42.0425	2.00583	41.51	2.03453	42.2707	1.99353	42.6884	1.07727	61.8858	0.903271	50.6675	1.48662	52.2014	1.40686	52.1635	1.40883	57.9175	1.10962	66.2629	0.675658	71.3345	0.396094	71.5507	0.385285	74.2337	0.251133	78.8113	0.0222542	64.7538	0.725126	64.7937	0.723135	79.3094	-0.00265217
41.3914	2.05675	41.2144	2.06629	41.2525	2.06423	40.7268	2.09256	42.145	2.01613	41.6904	2.04063	42.3003	2.00775	42.7941	1.08398	62.0694	0.908985	50.6925	1.50058	52.5418	1.40442	52.1406	1.42529	58.1172	1.1145	66.4274	0.682372	72.0095	0.377019	71.6408	0.395456	74.3619	0.259398	79.1939	0.0178021	64.8882	0.733087	64.9811	0.728441	79.9081	-0.0179109
41.6849	2.05675	41.0623	2.09031	41.1894	2.08345	40.6901	2.11036	42.0945	2.03467	41.6914	2.05639	42.3205	2.02249	42.9585	1.08765	62.1676	0.919142	50.8518	1.50757	52.5537	1.41907	52.2985	1.43234	58.3638	1.11694	66.3923	0.699462	72.0869	0.387827	71.6419	0.410079	74.3503	0.274658	79.7036	0.00699375	64.8235	0.750998	65.0623	0.739057	79.6842	0.00796087
41.5602	2.07929	40.9955	2.10973	41.2612	2.0954	40.7436	2.12331	42.0824	2.05114	41.6359	2.07521	42.4067	2.03366	42.9468	1.10046	62.3757	0.923584	50.7181	1.52978	52.542	1.43494	52.3999	1.44233	58.6573	1.11694	66.5214	0.708008	72.4186	0.385921	71.6811	0.422796	74.7201	0.270844	80.0861	0.00254375	65.1436	0.749672	64.9711	0.758296	80.137	0
41.7016	2.08749	41.2416	2.11228	41.2078	2.11411	40.6869	2.14218	42.0224	2.0702	41.8068	2.08182	42.2667	2.05703	42.9938	1.11023	62.5106	0.931836	50.6942	1.54629	52.6595	1.44409	52.6143	1.44644	59.0682	1.11084	66.4159	0.72876	72.8393	0.379563	71.6186	0.440598	75.0137	0.270844	80.1381	0.0146229	65.5963	0.741711	65.1054	0.766259	80.5101	-0.00398043
41.9191	2.09159	41.0611	2.13784	41.2507	2.12762	40.8203	2.15081	42.1535	2.07895	41.6758	2.1047	42.466	2.06211	43.0057	1.12183	62.8041	0.931836	50.8901	1.55137	52.6244	1.46118	52.614	1.46172	59.8665	1.0846	66.639	0.732422	73.5652	0.357946	71.8612	0.443142	75.002	0.286102	80.279	0.0222542	65.6775	0.752326	65.1866	0.776872	80.525	0.00995217
43.3249	2.03164	41.1081	2.15112	41.2551	2.1432	40.9538	2.15944	42.0267	2.10161	41.8656	2.11029	42.4296	2.07989	43.0879	1.12976	64.3794	0.865186	50.9151	1.56533	52.601	1.47766	52.7493	1.46995	60.2422	1.08032	66.6274	0.74829	73.3501	0.383377	71.8751	0.457127	75.1557	0.293096	80.0894	0.0464125	66.2365	0.739057	65.2679	0.787487	80.9513	0.00331739
43.5234	2.03676	41.0698	2.16901	41.2787	2.15775	40.797	2.18371	42.11	2.11294	41.7063	2.1347	42.3179	2.10174	43.2758	1.1322	65.5519	0.819483	50.7814	1.58755	52.7068	1.48743	52.7942	1.48288	60.4418	1.08521	66.6392	0.76294	74.1777	0.356675	71.9143	0.469844	75.2585	0.302631	80.5864	0.0362396	66.6362	0.73375	65.243	0.803409	82.2267	-0.0457761
44.2827	2.01165	41.2021	2.1777	41.2349	2.17593	40.7604	2.20151	42.0118	2.13406	41.8112	2.14487	42.404	2.11292	43.2876	1.1438	66.3215	0.794726	51.1848	1.58184	52.7656	1.49963	52.8164	1.49699	61.2401	1.05896	66.7098	0.774536	73.9372	0.383377	71.9281	0.483831	75.374	0.311533	80.7909	0.0406917	66.5714	0.751663	65.2977	0.815352	82.0558	-0.0225565
44.7093	2.00448	41.8465	2.15879	41.3934	2.18321	40.8738	2.21122	42.2194	2.13869	41.8877	2.15657	42.5468	2.12104	43.4168	1.14929	67.2132	0.763624	51.0999	1.60151	52.7657	1.51489	52.9178	1.50698	61.8975	1.04004	66.7099	0.789794	74.2561	0.382106	72.1962	0.485102	75.3751	0.326156	80.7411	0.0578562	66.7588	0.75697	65.1932	0.835254	82.1105	-0.0106152
45.0885	1.99987	41.8081	2.17668	41.3111	2.20347	40.8772	2.22686	42.1403	2.15878	41.9265	2.1703	42.5198	2.13832	43.6047	1.15173	67.6654	0.755371	51.1005	1.61675	52.9066	1.52283	52.7819	1.52932	62.4492	1.02661	66.6513	0.808106	74.9566	0.36176	72.4516	0.48701	75.7322	0.322977	80.8566	0.0667583	66.9064	0.764267	65.2213	0.848522	82.3112	-0.00596957
45.5721	1.98962	41.9784	2.18332	41.2961	2.2201	40.6004	2.2576	42.1854	2.17216	41.9559	2.18454	42.5306	2.15356	44.356	1.12488	68.7158	0.716015	51.2842	1.62246	52.8246	1.54236	52.8381	1.54166	63.048	1.01074	66.9096	0.809936	75.5807	0.345231	72.3382	0.507354	75.8859	0.329971	81.3409	0.0572208	67.0009	0.77422	65.2362	0.862454	82.9099	-0.0212283
45.7611	1.99526	41.9875	2.19865	41.368	2.23205	40.7939	2.26299	42.221	2.18607	42.0513	2.19521	42.4	2.17642	49.3328	0.878296	69.1924	0.706495	51.4434	1.62944	53.0242	1.54724	53.0299	1.54695	63.1067	1.02295	66.8628	0.827636	76.2049	0.3287	72.5046	0.513713	76.1032	0.333785	81.4819	0.06485	67.0822	0.784833	65.4369	0.867098	83.8934	-0.0557261
45.912	2.00294	41.9018	2.2191	41.353	2.24867	40.7572	2.28079	42.4095	2.19173	42.0807	2.20945	42.4862	2.1876	49.3915	0.887452	69.5104	0.705224	51.7004	1.63135	53.1065	1.55823	53.086	1.55929	63.2125	1.03272	66.8864	0.841674	76.1551	0.345867	72.5947	0.523885	76.3077	0.338235	81.8135	0.0629437	67.3094	0.78815	65.3855	0.884348	84.6912	-0.080937
46.2816	1.99885	41.8445	2.23801	41.4152	2.26114	40.6906	2.3002	42.3017	2.21336	41.9969	2.22979	42.4687	2.20436	49.5442	0.891724	69.7429	0.708398	51.9451	1.63389	53.2005	1.5686	53.1196	1.57281	63.3769	1.03943	67.0625	0.847778	76.1816	0.359219	72.6975	0.533421	76.5504	0.340779	81.5985	0.088375	67.4039	0.798102	65.3606	0.90027	85.0112	-0.082263
46.8413	1.9845	42.0432	2.24312	41.3136	2.28244	40.844	2.30775	42.2418	2.23242	41.9508	2.2481	42.5549	2.21554	49.4856	0.906982	69.8045	0.72046	82.0726	0.0825178	53.318	1.57776	53.1645	1.58574	63.3301	1.05713	67.0978	0.861206	76.2462	0.370663	72.6986	0.548046	76.9965	0.33315	81.8539	0.0902812	67.6709	0.799428	65.601	0.902924	84.8404	-0.0590435
46.9257	1.99577	41.9764	2.26254	41.183	2.30531	40.8174	2.32501	42.2582	2.24735	42.0462	2.25878	42.5562	2.23129	49.7557	0.905152	69.7929	0.736328	82.3784	0.0818834	53.3298	1.59241	53.3111	1.59338	63.8584	1.04492	67.0745	0.877686	76.4762	0.373842	72.7759	0.558854	77.2646	0.334421	81.8549	0.104904	67.8318	0.806063	65.8282	0.906241	84.8818	-0.0464391
47.0292	2.00602	42.0993	2.27174	41.3994	2.30946	40.8307	2.34011	42.2556	2.26332	42.1228	2.27047	42.7084	2.23891	51.3286	0.835572	70.2451	0.728077	83.0869	0.0603013	53.4355	1.60217	53.1751	1.61572	64.6801	1.01746	67.1567	0.888672	76.5282	0.385921	73.0059	0.562031	77.4564	0.339508	81.6399	0.130335	67.8201	0.821322	65.6043	0.932113	85.3611	-0.0557261
46.99	2.02395	42.1463	2.28503	41.3845	2.32609	40.7741	2.35899	42.0523	2.29009	41.9918	2.29336	42.5401	2.2638	52.1151	0.806884	70.3433	0.738234	83.173	0.0710923	53.5882	1.6095	53.1748	1.631	65.8187	0.973512	67.1568	0.90393	76.9107	0.381471	73.2232	0.565846	77.4702	0.353494	81.9079	0.131608	67.835	0.835254	65.9244	0.930787	85.6281	-0.0544
47.1124	2.03318	42.108	2.30291	41.6009	2.33024	40.9275	2.36654	42.1261	2.30194	42.191	2.29844	42.7865	2.26634	53.5706	0.743408	70.3927	0.750928	83.5519	0.0666494	53.6822	1.61987	53.1293	1.64863	67.1569	0.91919	67.3213	0.910644	76.8609	0.398635	73.3769	0.57284	77.5094	0.36621	82.0235	0.140508	68.0092	0.841224	66.0454	0.939411	86.1472	-0.0656783
47.1303	2.04803	42.3541	2.30547	41.7691	2.337	40.9209	2.38272	42.1139	2.31842	42.2109	2.31319	42.6747	2.28819	53.8993	0.738526	70.906	0.739502	84.053	0.0558584	53.6354	1.63757	53.1855	1.66097	67.3918	0.922242	67.3801	0.922852	77.129	0.399908	73.4161	0.585556	77.5868	0.377019	82.317	0.140508	67.9842	0.857148	66.0072	0.955998	86.4408	-0.0656783
47.1291	2.06392	42.5528	2.31058	41.6193	2.3609	40.8342	2.40321	42.2164	2.32872	42.2592	2.32641	42.8552	2.29428	54.1224	0.739136	71.0897	0.745214	84.078	0.0698235	53.7646	1.64612	53.3886	1.66567	67.744	0.91919	67.3332	0.940552	77.0157	0.420252	73.557	0.593185	77.7532	0.383377	82.2545	0.15831	68.1451	0.86378	66.0222	0.969928	86.6945	-0.0636891
47.1375	2.07929	43.1593	2.29371	41.7586	2.36921	40.9076	2.41508	41.9653	2.35807	42.232	2.3437	42.8	2.31308	54.5098	0.731202	71.249	0.752197	84.2617	0.0755352	53.9525	1.65161	53.3317	1.68389	68.5188	0.894166	67.3685	0.95398	77.4491	0.41326	73.5962	0.605902	77.6907	0.401179	82.2937	0.171027	68.2131	0.875059	66.1299	0.979217	86.8952	-0.0590435
47.2028	2.09159	43.8226	2.27378	41.628	2.39207	41.0811	2.42155	42.0773	2.36785	42.4217	2.34929	42.9616	2.32019	54.7212	0.732422	71.5669	0.750928	84.6162	0.0723632	54.1522	1.65649	53.5575	1.68742	69.7983	0.842896	67.5212	0.961304	77.3357	0.433604	73.6482	0.617981	77.9715	0.401815	82.5365	0.173569	68.3076	0.885011	66.3704	0.981872	86.9499	-0.0471022
47.3158	2.10132	44.1351	2.27276	41.9601	2.39	41.0144	2.44097	42.0938	2.38279	42.4228	2.36506	42.765	2.34661	54.9795	0.731202	71.8971	0.749023	84.6168	0.0875971	54.1875	1.66992	53.5119	1.70505	72.8032	0.701904	67.5918	0.9729	77.3877	0.445683	73.6493	0.632604	78.2524	0.40245	82.652	0.182471	68.3623	0.896952	66.4118	0.994476	87.5486	-0.0623609
47.4097	2.11208	44.1632	2.28707	41.9259	2.40766	41.0478	2.45499	42.2918	2.38794	42.6409	2.36912	42.9643	2.35169	55.1674	0.733642	72.0807	0.754736	84.8615	0.0901347	54.0937	1.69006	53.602	1.71563	74.1766	0.645752	67.5332	0.99121	77.5541	0.452042	73.7902	0.640233	78.1645	0.421523	83.0091	0.179292	68.6824	0.895626	66.5196	1.00376	87.1787	-0.0291891
47.361	2.13053	44.2955	2.29576	42.152	2.4113	41.0212	2.47225	42.1841	2.40957	42.6608	2.38387	42.975	2.36693	55.2849	0.739746	72.2156	0.762988	84.6668	0.115527	54.1173	1.7041	53.4999	1.7362	75.2096	0.6073	68.085	0.977782	77.4153	0.473658	73.9439	0.647227	78.2037	0.43424	83.0865	0.1901	68.6575	0.911548	66.5743	1.01571	87.5518	-0.0331696
47.5595	2.13565	44.9873	2.27429	42.8118	2.39155	40.9745	2.49058	42.2005	2.4245	42.8223	2.39099	42.8633	2.38878	55.4493	0.743408	72.3138	0.773144	85.1068	0.107908	54.5164	1.69861	53.6805	1.74208	77.8389	0.48584	68.0029	0.997314	77.6452	0.476838	74.0086	0.658671	78.4209	0.438054	82.9731	0.210446	68.6857	0.924815	66.5893	1.02964	87.8985	-0.0358239
47.6439	2.14693	45.1292	2.28247	43.0764	2.39311	41.0079	2.50461	42.2552	2.43738	42.8422	2.40574	43.0626	2.39386	55.4963	0.753174	72.5219	0.777587	85.3027	0.112988	54.5048	1.71448	53.6688	1.75795	79.9635	0.390626	68.2143	1.00159	77.5955	0.494004	74.0351	0.672023	78.2694	0.460306	83.2666	0.210446	69.1119	0.918183	66.8828	1.02964	87.7675	-0.0145957
47.8329	2.15256	45.2141	2.29371	42.9555	2.41545	41.1013	2.51539	42.2048	2.45591	42.8716	2.41997	42.8566	2.42078	55.5433	0.76294	72.6324	0.787109	85.7427	0.105371	54.8218	1.71326	53.7702	1.76794	80.2101	0.393066	68.05	1.02539	77.711	0.502904	74.3032	0.673294	78.5884	0.459035	85.3277	0.122071	69.2993	0.923489	67.0702	1.03495	87.9814	-0.0106152
48.0218	2.1582	45.593	2.28911	43.0273	2.4274	41.1147	2.53049	42.3359	2.46467	42.9387	2.43218	42.9145	2.43349	55.6843	0.767822	72.7672	0.795361	85.3405	0.141552	55.0684	1.7157	53.9394	1.77441	80.4684	0.394898	68.1323	1.03638	78.1062	0.497819	74.6349	0.671388	78.6276	0.47175	85.8628	0.109992	69.5928	0.923489	66.9524	1.05551	88.0494	0.000663043
47.9731	2.17665	45.5167	2.30905	43.1859	2.43468	41.038	2.55045	42.4193	2.476	42.8455	2.45303	42.8875	2.45076	55.6844	0.78003	72.8898	0.804249	86.6472	0.0888659	55.315	1.71814	54.0295	1.78498	80.2455	0.421754	68.2732	1.04431	78.5397	0.490825	74.9793	0.668844	78.6923	0.483194	85.8385	0.125885	69.6343	0.936093	67.2327	1.05617	88.3031	0.00265435
47.9435	2.19407	45.5732	2.32182	43.2577	2.44663	41.0414	2.56609	42.3784	2.49402	42.9598	2.46269	42.936	2.46397	55.7314	0.789794	73.1223	0.807423	87.7708	0.0457018	64.7873	1.24085	54.6169	1.7697	80.4099	0.428468	68.3672	1.05469	78.4899	0.507992	75.5272	0.656127	78.8078	0.492096	86.043	0.130335	69.7023	0.947372	67.3537	1.0648	88.1986	0.0225565
48.1324	2.1997	45.5823	2.33716	43.2428	2.46325	41.1548	2.5758	42.1655	2.52132	42.9514	2.47896	42.8431	2.4848	55.6845	0.804444	73.2206	0.817577	88.6259	0.0165027	76.1024	0.667726	64.9474	1.24778	80.457	0.441284	68.7077	1.05225	78.5291	0.520706	75.8715	0.653585	78.8725	0.50354	86.0949	0.142417	69.8764	0.953343	67.6472	1.0648	88.4523	0.0245478
48.464	2.19765	45.8948	2.33613	43.305	2.47572	41.1882	2.58982	42.2394	2.53316	42.8959	2.49777	42.8727	2.49902	55.7551	0.812988	73.3799	0.82456	89.7984	-0.0292011	78.1683	0.575562	70.2594	0.986825	80.5979	0.44922	69.4121	1.03088	78.6955	0.527065	75.9744	0.663121	78.9117	0.516254	86.3503	0.144323	70.0107	0.961304	67.9143	1.06613	88.507	0.0364891
49.7367	2.14488	45.6763	2.36373	43.2612	2.49391	41.1816	2.606	42.3227	2.54449	42.9347	2.5115	43.1097	2.50207	56.3185	0.795898	73.5391	0.831542	89.5914	-0.00317408	79.6356	0.514528	72.2257	0.899839	80.8915	0.44922	69.8583	1.02295	78.6076	0.546138	76.1153	0.67075	78.9509	0.528971	86.3514	0.158946	70.1583	0.968602	68.2343	1.0648	88.3627	0.0583826
50.8478	2.10081	45.7897	2.37344	43.2463	2.51053	41.195	2.6211	42.2914	2.562	43.0207	2.52269	42.8754	2.53052	56.4947	0.79895	73.5275	0.847413	89.6774	0.00761696	81.1498	0.45105	72.5645	0.897489	81.009	0.458374	70.2222	1.01929	78.8248	0.549952	76.2308	0.679652	79.1428	0.534056	86.4033	0.171027	70.0272	0.989833	68.3687	1.07276	88.6695	0.0577196
51.417	2.08595	45.9315	2.38162	43.3181	2.52248	41.2483	2.63404	42.3461	2.57487	43.0029	2.53947	42.9145	2.54424	56.8586	0.792236	73.7234	0.85249	90.2151	-0.00507936	81.5373	0.446168	72.8806	0.896312	81.0795	0.469972	70.0463	1.0437	78.7623	0.567754	76.3972	0.68601	79.0548	0.553131	86.5189	0.179927	70.4137	0.985187	68.4765	1.08205	88.4986	0.0809391
51.5204	2.0962	45.9691	2.39542	43.5441	2.52612	41.2217	2.6513	42.3243	2.59187	42.9851	2.55625	43.1326	2.5483	57.1756	0.787964	73.785	0.86455	90.704	-0.015236	81.7838	0.44861	72.9707	0.906893	81.0679	0.48584	70.152	1.05347	79.2339	0.558854	76.1948	0.710806	79.0177	0.56966	86.6471	0.188192	70.5082	0.995139	68.5577	1.09266	88.5932	0.0908891
51.7569	2.09927	46.1773	2.40002	43.6256	2.53755	41.2451	2.66586	42.2739	2.61041	43.156	2.56286	43.0869	2.56659	57.3518	0.791016	73.9809	0.869629	90.558	0.00761696	81.8778	0.458986	72.8686	0.927464	81.0093	0.50415	70.6803	1.04126	79.7563	0.54741	76.5265	0.708898	79.057	0.582377	86.6736	0.201544	70.5098	1.00973	68.692	1.10062	88.6213	0.104159
51.6892	2.11874	46.4329	2.40206	44.083	2.52872	41.1884	2.68474	42.3573	2.62174	43.025	2.58575	43.0882	2.58234	58.0209	0.768432	74.0058	0.883594	91.5352	-0.0279302	82.4414	0.444946	72.97	0.937456	81.3967	0.499268	70.9973	1.04004	79.8972	0.55504	76.6166	0.719071	79.2361	0.588098	86.5602	0.22189	70.6441	1.0177	68.959	1.10195	88.5433	0.122735
51.7831	2.12951	46.6601	2.40564	44.2416	2.53599	41.3019	2.69445	42.5362	2.62792	43.1487	2.5949	43.3158	2.5859	58.1501	0.773926	74.336	0.881689	91.3649	-0.00381056	82.5823	0.452882	73.2749	0.936867	81.6199	0.50293	74.4717	0.874634	80.6231	0.533423	76.8085	0.724156	79.199	0.604629	86.6249	0.233333	70.7254	1.02831	79.6684	0.581161	89.2084	0.104159
51.839	2.14231	47.0294	2.40155	46.4534	2.4326	41.2552	2.71278	42.4666	2.64749	43.3479	2.59998	43.6282	2.58488	58.1971	0.783692	74.6418	0.881055	91.6462	-0.00317408	82.5942	0.46753	73.4328	0.943921	81.5965	0.51941	85.329	0.325318	81.0184	0.528335	77.0257	0.727971	79.1238	0.623067	86.715	0.243506	70.8332	1.0376	80.4793	0.555289	89.2233	0.118091
51.9044	2.15461	47.1903	2.40871	48.0965	2.35986	41.4086	2.72034	42.5118	2.66087	43.5471	2.60507	43.7238	2.59555	58.1855	0.796508	74.6057	0.898194	92.074	-0.0101566	82.6647	0.479126	73.5794	0.951561	81.7609	0.526124	85.7752	0.317382	81.0831	0.539779	77.014	0.743231	79.4428	0.621796	86.7415	0.256856	70.9144	1.04821	80.7464	0.556615	89.424	0.122735
51.7987	2.17613	47.8725	2.38775	50.3564	2.25387	41.362	2.73867	42.748	2.66396	43.3973	2.62897	43.5178	2.62247	58.4203	0.796508	74.6551	0.910888	92.0135	0.00825136	82.7	0.492554	73.6921	0.960966	81.8901	0.534668	85.8809	0.327148	81.1986	0.548681	77.1805	0.749587	79.5074	0.63324	86.768	0.270208	71.4203	1.0376	81.6105	0.528087	89.691	0.124061
52.0352	2.17921	48.2514	2.38315	52.6743	2.14476	41.3653	2.75431	43.3282	2.64852	43.672	2.62999	43.915	2.61688	58.3265	0.813598	74.9853	0.908985	92.5756	-0.00571376	82.7119	0.507202	73.9405	0.963315	82.1015	0.53894	86.3974	0.315552	81.4794	0.549317	77.3214	0.757217	79.7247	0.637054	86.7691	0.284831	71.2228	1.06215	81.5855	0.544011	89.4007	0.153252
52.1101	2.19099	48.5165	2.38469	54.9053	2.04033	41.3987	2.76833	43.4688	2.65676	43.8617	2.63558	44.7929	2.58539	58.5731	0.812988	74.937	0.926759	92.6861	0.00380848	82.7824	0.5188	74.2566	0.962141	82.1368	0.552368	86.5384	0.323486	81.277	0.574113	77.4369	0.766119	79.9928	0.638325	86.9737	0.289281	71.45	1.06546	81.8526	0.545337	89.3095	0.172491
52.166	2.2038	49.398	2.353	55.4784	2.02526	41.4321	2.78236	43.5617	2.66757	43.7307	2.65846	46.0102	2.5356	58.491	0.829468	74.7301	0.952784	92.9308	0.00634608	82.8646	0.529786	74.731	0.952736	82.2543	0.561524	86.562	0.337524	81.5197	0.576656	77.349	0.785192	80.1465	0.645319	87.0383	0.300727	71.9161	1.05684	81.9869	0.553298	89.6428	0.1705
52.3074	2.212	49.9759	2.33767	56.5431	1.9837	41.3855	2.80069	43.5209	2.68559	43.9111	2.66456	46.3037	2.5356	58.5967	0.836182	75.0847	0.949609	92.8459	0.026025	82.9821	0.538942	75.7931	0.912769	82.2427	0.577394	86.5621	0.352782	81.4445	0.595094	77.4137	0.796635	80.2874	0.652948	87.0267	0.315985	73.0588	1.01438	82.1345	0.560596	89.4322	0.195711
52.3918	2.22327	50.1083	2.34636	59.5453	1.8377	41.5489	2.8077	45.324	2.60423	44.0914	2.67067	46.3239	2.55033	58.9724	0.828858	75.4148	0.947706	93.6399	0	82.9822	0.5542	76.7874	0.876329	82.278	0.59082	86.7383	0.358886	81.7762	0.593185	77.4656	0.808717	80.4029	0.66185	87.1676	0.323615	87.0985	0.32707	82.2688	0.568557	89.4471	0.209643
52.4572	2.23557	50.5156	2.34022	60.1666	1.82003	41.4122	2.8309	46.8596	2.53728	44.1019	2.68592	46.3818	2.56303	59.0546	0.836792	75.5375	0.956592	94.0311	-0.00507936	83.2406	0.55603	77.194	0.870453	82.4424	0.597534	86.891	0.36621	81.8536	0.603994	77.632	0.815073	80.4295	0.6752	87.3468	0.329335	87.4319	0.32508	82.4296	0.575191	89.5681	0.218267
52.3515	2.25709	50.7807	2.34175	61.1349	1.78366	41.5256	2.8406	48.3283	2.47394	44.1407	2.69965	46.6	2.5671	59.1603	0.843506	76.0752	0.943896	93.8852	0.0177715	83.2524	0.57068	77.3745	0.876329	82.5247	0.608522	86.8089	0.385742	81.9055	0.616075	77.7094	0.825881	80.545	0.684102	87.3733	0.342687	87.4866	0.337022	82.4976	0.58647	89.4901	0.236843
52.4549	2.26734	51.0743	2.34175	61.708	1.7686	41.7091	2.84654	48.6505	2.47239	44.2078	2.71185	46.6202	2.58183	59.2543	0.85083	76.271	0.948975	94.3253	0.0101546	83.5225	0.5719	77.6567	0.876918	82.6422	0.617676	86.9499	0.393676	82.2245	0.614802	77.9266	0.829696	80.6478	0.693638	87.3616	0.357946	87.3821	0.356924	82.6983	0.591113	89.306	0.260726
52.3206	2.2904	51.4721	2.33613	62.1943	1.75821	41.6725	2.86433	49.5364	2.44047	44.3315	2.72101	46.5272	2.60266	59.3366	0.858764	76.3814	0.958497	93.8986	0.047607	83.769	0.574342	77.8825	0.880445	82.654	0.632324	86.9147	0.410766	82.1365	0.633877	77.9913	0.841142	80.9795	0.691731	87.35	0.373206	87.6623	0.357587	82.806	0.600402	89.374	0.272004
52.405	2.30167	51.7467	2.33716	62.6421	1.74989	41.6859	2.87943	50.0975	2.42605	44.493	2.72813	46.4626	2.62197	59.4188	0.8667	76.4431	0.970557	94.2776	0.0431621	83.9453	0.580444	78.7073	0.852819	82.8771	0.635986	86.8209	0.430908	81.9469	0.658035	77.8906	0.86085	80.9043	0.710169	87.4401	0.383377	87.4649	0.382135	82.6883	0.620967	89.7206	0.269352
52.6891	2.30218	51.7368	2.35351	63.2827	1.73119	41.6892	2.89508	50.7541	2.40648	44.5036	2.74338	46.5582	2.63263	59.3837	0.880738	76.3582	0.990234	94.8397	0.029199	84.0158	0.592042	79.1025	0.847531	82.5134	0.670166	87.091	0.432128	82.2659	0.656765	78.1079	0.864665	81.0452	0.717798	87.6701	0.386556	87.5727	0.391422	82.7032	0.6349	89.9345	0.273333
52.4693	2.32985	51.7553	2.36833	64.1064	1.70261	41.6626	2.91233	51.2483	2.39566	44.7499	2.74592	46.5219	2.65042	59.6303	0.880126	76.7982	0.982617	94.8402	0.044433	84.2976	0.592652	84.8101	0.566001	82.936	0.663452	87.0559	0.449218	82.4577	0.66185	78.0327	0.883102	81.0463	0.732421	87.6457	0.402452	87.5744	0.406017	82.6783	0.650822	89.9096	0.289254
52.7438	2.33088	51.8498	2.37906	64.3035	1.70781	41.666	2.92797	51.3698	2.40493	45.0151	2.74745	46.7023	2.65651	59.8064	0.883178	76.8598	0.994679	95.1094	0.0457018	84.4268	0.601196	86.4713	0.494882	82.9596	0.67749	87.2438	0.454712	82.5478	0.672023	78.1863	0.890096	81.1873	0.74005	87.6595	0.41644	87.6822	0.415304	82.8391	0.657457	89.8847	0.305176
52.6286	2.35291	51.9252	2.39082	64.7609	1.69897	41.6793	2.94307	51.4436	2.41678	45.0257	2.76271	46.7131	2.67175	59.8299	0.894166	77.0191	1.00166	95.5616	0.0374504	84.5325	0.610962	87.0248	0.481364	83.0184	0.689698	87.3143	0.466308	82.5235	0.687917	78.2637	0.900904	81.2265	0.752767	87.7623	0.425975	87.644	0.431891	82.8275	0.672715	89.9792	0.315128
52.7035	2.36469	52.2188	2.39082	64.7364	1.71612	41.7827	2.95332	51.5652	2.42605	45.272	2.76525	46.7804	2.68395	60.053	0.894776	76.9831	1.0188	95.5133	0.055224	84.6617	0.619508	89.1042	0.3885	83.1476	0.698242	87.4435	0.474854	82.4101	0.708263	78.1758	0.919977	81.4183	0.757852	87.8397	0.436783	87.6854	0.444496	82.8424	0.686646	89.9013	0.333704
52.8259	2.37392	53.0528	2.36169	64.9046	1.72287	41.7961	2.96842	51.5148	2.44459	45.424	2.77288	46.8477	2.69614	60.1236	0.90332	77.1423	1.02578	95.9412	0.0482414	85.0257	0.615846	89.782	0.368518	83.1125	0.715332	87.6432	0.479736	82.5638	0.715256	78.3168	0.927606	81.3049	0.778198	87.828	0.452042	87.9391	0.446487	82.9369	0.696598	89.9029	0.3483
52.7772	2.39236	53.5454	2.35096	65.0439	1.73119	41.9996	2.97328	51.6555	2.45283	45.595	2.77949	47.1319	2.69665	60.1471	0.914306	77.4481	1.02515	95.8807	0.0666494	84.8967	0.637818	90.2338	0.360289	83.2417	0.723878	87.655	0.494384	82.8446	0.715892	78.3941	0.938415	81.5222	0.782012	87.9308	0.461579	87.7683	0.469707	82.6865	0.723798	89.8249	0.366876
52.8236	2.40568	53.7063	2.35811	64.9712	1.75093	42.063	2.98568	51.6337	2.46982	45.5017	2.80033	47.2558	2.70579	60.2294	0.922242	77.4731	1.03911	95.9911	0.0761717	84.9203	0.651856	90.5047	0.361464	83.1714	0.742798	87.9251	0.495606	82.922	0.7267	78.4715	0.949223	81.358	0.8049	87.8048	0.48256	87.7301	0.486291	82.7412	0.735739	89.9725	0.374172
52.87	2.41901	53.7248	2.37293	65.1105	1.75924	41.9763	3.00617	51.8413	2.47446	45.5499	2.81356	47.5587	2.70528	60.2295	0.934448	77.791	1.03784	96.126	0.084423	85.249	0.650026	90.5722	0.373219	83.3124	0.750732	88.0778	0.50293	82.9612	0.739417	78.5361	0.960669	81.5625	0.80935	87.8567	0.49464	87.8114	0.496907	82.7163	0.751663	89.7486	0.400046
53.0114	2.42721	54.72	2.33511	65.1245	1.77431	42.0097	3.0202	52.1444	2.47394	45.7397	2.81915	49.3886	2.62247	60.4643	0.934448	78.0113	1.04165	96.5294	0.0787093	85.4252	0.656128	90.6623	0.383799	83.1951	0.772096	88.3479	0.50415	83.331	0.735602	78.9568	0.95431	81.4618	0.82906	88.0613	0.49909	87.8528	0.509511	82.7179	0.766259	89.8829	0.408007
53.1243	2.43694	54.8429	2.34431	65.3216	1.77951	42.0831	3.03206	52.3901	2.47651	45.9484	2.82373	51.4165	2.529	60.5817	0.940552	78.3293	1.04038	96.8352	0.0780749	85.4018	0.672608	90.515	0.406721	83.2656	0.783692	88.3362	0.52002	83.4084	0.74641	79.2758	0.95304	81.6155	0.836054	87.986	0.517529	87.8279	0.525435	82.8257	0.775546	89.6988	0.431891
53.0186	2.45846	54.9847	2.35249	65.432	1.78938	41.9964	3.05256	52.6837	2.47651	46.006	2.83644	53.0201	2.45838	60.4996	0.957032	78.9158	1.02515	96.7503	0.0977538	85.5193	0.681764	90.6504	0.414948	83.6061	0.78125	88.5476	0.524292	83.4603	0.75849	79.5693	0.95304	81.6421	0.849404	87.9363	0.534694	87.7765	0.542683	82.9865	0.78218	89.78	0.442507
53.1886	2.46512	55.3541	2.3484	65.4557	1.80393	42.1999	3.05741	53.0919	2.47033	46.1486	2.84457	53.8792	2.4279	60.7228	0.957642	79.1605	1.02769	96.7264	0.114256	85.7424	0.685426	90.8648	0.419064	83.6414	0.794678	88.7238	0.530396	83.5759	0.76739	79.5959	0.96639	81.6304	0.864665	88.0391	0.544231	87.9373	0.549317	82.7228	0.810043	89.7817	0.4571
53.1874	2.48101	55.3632	2.36373	65.4986	1.81744	42.2333	3.07143	54.3886	2.41626	46.2724	2.85373	54.7194	2.39843	60.8402	0.963746	79.4296	1.02896	96.9223	0.119336	85.8247	0.696412	91.0227	0.426117	83.6885	0.807496	88.8413	0.53955	83.5134	0.785192	79.6987	0.975927	81.9112	0.8653	87.9003	0.565848	87.9124	0.565239	82.9102	0.815352	89.7833	0.471696
53.1292	2.49997	55.7042	2.36118	65.4644	1.8351	42.2667	3.08546	54.2236	2.44098	46.3489	2.86542	54.8905	2.40503	60.8638	0.974732	79.5889	1.03594	96.9961	0.130761	85.9187	0.706788	90.9545	0.444924	83.6651	0.823976	88.9118	0.551148	83.8323	0.783921	79.8523	0.982921	82.2429	0.863392	88.1811	0.566483	87.9008	0.580498	83.0047	0.825302	89.838	0.483637
53.1851	2.51277	55.6184	2.38162	65.5651	1.84549	42.3901	3.09462	54.6031	2.43635	46.3594	2.88068	55.2783	2.39995	61.0047	0.979614	79.7848	1.04102	97.1432	0.138378	85.8249	0.72693	91.0898	0.453153	83.7826	0.83313	88.994	0.562134	84.0114	0.789644	80.1586	0.982285	82.8798	0.846227	88.1186	0.584285	87.8892	0.595757	82.8869	0.84587	89.8397	0.498233
53.4597	2.5138	55.7318	2.39133	65.7815	1.84965	42.6637	3.0957	54.9444	2.43377	46.6058	2.88322	91.9071	0.441482	60.9696	0.993652	79.9562	1.04736	97.0705	0.157421	86.0597	0.729982	91.3381	0.455505	83.7592	0.84961	89.2289	0.565186	84.127	0.798544	80.2741	0.991185	87.8018	0.614802	88.4884	0.580471	87.9439	0.607698	82.9416	0.857811	89.8147	0.514157
53.449	2.5302	55.6556	2.41126	66.1522	1.84549	42.667	3.11134	54.8749	2.45334	46.871	2.88475	92.2949	0.436402	61.2161	0.993042	80.1643	1.05181	97.3274	0.159326	86.0951	0.743408	91.4735	0.463732	83.8415	0.860596	89.0764	0.588378	84.2043	0.809352	80.3261	1.00326	89.2271	0.558217	88.2225	0.608446	88.0251	0.618313	82.8636	0.876387	89.9889	0.520126
53.4668	2.54506	55.6551	2.42711	66.3204	1.85225	42.8605	3.11674	55.5315	2.43377	46.7872	2.90509	92.5413	0.438942	61.2045	1.00586	80.2626	1.06196	97.3402	0.173925	86.1187	0.757446	91.5183	0.476663	84.2172	0.856324	89.0882	0.603028	84.3707	0.81571	80.5306	1.00772	89.9783	0.535329	88.3634	0.616075	87.9737	0.635563	82.9449	0.887	89.8711	0.540693
53.5798	2.55479	55.9108	2.42915	66.4598	1.86056	42.994	3.12537	55.911	2.42914	47.0619	2.9061	92.5144	0.456215	61.3102	1.01257	80.1411	1.08354	97.4873	0.181542	86.0718	0.775148	91.518	0.491943	84.2407	0.870362	89.2527	0.60974	84.3845	0.829698	80.6334	1.01725	90.4753	0.525156	88.4154	0.628154	87.962	0.650822	82.92	0.902924	89.8594	0.555952
53.7402	2.56196	55.844	2.44857	66.8593	1.85484	43.1975	3.13022	56.6536	2.40493	47.5347	2.89644	92.7325	0.460279	61.5685	1.01135	80.1783	1.09688	97.4879	0.196776	86.0719	0.790406	91.6759	0.498998	84.6517	0.864258	89.288	0.623168	84.6526	0.830969	80.4819	1.0395	91.3411	0.496546	88.4928	0.638962	87.9769	0.664754	83.1472	0.906241	89.9672	0.565239
53.6345	2.58348	56.1755	2.44653	67.4613	1.83822	43.7712	3.11512	57.1191	2.39566	47.7245	2.90204	93.0449	0.459263	61.4043	1.0321	80.2887	1.1064	97.5372	0.209473	86.0838	0.805054	91.7547	0.510164	85.1565	0.853272	89.4289	0.631104	84.819	0.837327	80.8263	1.03696	91.5456	0.500996	88.532	0.651679	87.9388	0.681339	83.056	0.92548	89.7433	0.591113
53.7474	2.59322	56.8767	2.42455	67.697	1.84134	45.1353	3.05741	58.3394	2.34571	48.2727	2.88831	93.0274	0.476029	61.78	1.02478	80.4235	1.11465	97.9407	0.203759	86.3538	0.806276	91.8561	0.520156	86.3186	0.808106	89.5229	0.64148	84.8328	0.851315	80.802	1.05286	91.7883	0.50354	88.5458	0.665665	87.9537	0.695272	83.177	0.934104	89.7715	0.60438
53.8318	2.60449	57.5021	2.40666	67.7978	1.85173	46.5996	2.99431	66.9643	1.89665	48.5946	2.88678	93.1513	0.485173	61.6509	1.0437	80.4485	1.12861	97.807	0.225975	86.483	0.81482	92.0253	0.526621	90.9785	0.581056	89.4292	0.66162	84.9356	0.86085	80.8539	1.06494	92.1073	0.502269	88.4706	0.684104	87.9155	0.711857	83.1654	0.949363	89.9589	0.609689
53.8782	2.61782	58.0706	2.39184	67.86	1.8642	47.2934	2.97274	68.8629	1.81014	49.3126	2.8639	93.3317	0.491269	61.9797	1.03882	80.8885	1.121	97.7709	0.243115	86.5418	0.827028	92.285	0.528384	92.1406	0.53589	89.4175	0.67749	85.013	0.871658	80.9694	1.07384	92.2482	0.509898	88.4844	0.69809	87.9304	0.725789	83.0078	0.97192	89.8013	0.632246
53.896	2.63267	58.7719	2.36986	67.7776	1.88446	47.787	2.96195	69.1182	1.8122	49.9458	2.84559	93.1446	0.517179	61.8741	1.05652	80.999	1.13052	98.1011	0.241209	86.448	0.847168	92.3637	0.539552	92.3285	0.541382	89.5937	0.683594	85.1667	0.878652	80.8306	1.09545	92.4655	0.513713	88.4091	0.716529	87.932	0.740385	83.0359	0.985189	89.7233	0.650822
54.1801	2.63319	59.1603	2.36475	67.7916	1.89953	48.4808	2.94038	69.2207	1.8225	50.1922	2.84814	93.6078	0.508035	61.9916	1.06262	81.2559	1.13242	98.0528	0.258983	86.6242	0.853272	92.5782	0.543666	92.6808	0.53833	89.4295	0.707398	85.2441	0.88946	80.8953	1.1069	92.5556	0.523883	88.6646	0.718435	88.0664	0.748346	82.9845	1.00244	89.6984	0.666743
54.2645	2.64446	62.8294	2.18281	67.9406	1.90732	48.7944	2.9393	69.3232	1.8328	50.4952	2.84763	93.5903	0.5248	62.3321	1.05713	81.3908	1.14067	98.0656	0.273582	86.8121	0.858766	92.6457	0.55542	92.8804	0.543214	89.4648	0.720824	85.385	0.89709	80.8837	1.12216	92.6457	0.534056	88.5258	0.740052	88.1476	0.758961	83.0923	1.01173	89.846	0.674041
54.4535	2.6501	68.1958	1.90938	68.1955	1.9094	50.1486	2.88213	69.6167	1.8328	50.817	2.8461	93.7236	0.533437	62.1913	1.07666	81.7454	1.1375	98.1516	0.284373	86.8122	0.874024	92.7131	0.567176	92.9627	0.5542	89.5119	0.733642	85.4878	0.906627	81.1264	1.1247	92.6595	0.548044	88.7811	0.74196	87.9767	0.78218	83.1736	1.02234	89.6884	0.696598
54.6805	2.65368	71.3813	1.75351	68.2866	1.92031	54.3944	2.6691	69.5663	1.85133	51.9502	2.80084	93.97	0.535976	62.344	1.08093	81.9413	1.14258	98.1644	0.298973	86.5893	0.90088	92.8258	0.57658	93.0919	0.562744	89.5354	0.74768	85.3744	0.926973	81.3054	1.13042	92.775	0.556946	88.7187	0.75976	88.1243	0.789478	83.2282	1.03428	89.7299	0.709202
54.8219	2.66188	73.3816	1.66151	68.2814	1.93642	55.1883	2.64213	69.9363	1.84722	59.1685	2.4276	93.8017	0.56087	62.4966	1.08521	82.4301	1.13242	98.8242	0.279931	86.7537	0.907594	92.9159	0.587159	93.3385	0.565186	89.7116	0.753784	85.4773	0.936508	81.332	1.14377	93.094	0.555673	88.7452	0.773112	88.0994	0.8054	83.3095	1.0449	89.705	0.725124
55.1154	2.66188	74.4716	1.61858	68.6327	1.9333	55.752	2.62757	69.733	1.87399	68.4717	1.94198	94.001	0.565951	62.5319	1.09558	82.7236	1.13242	98.9834	0.286913	87.0121	0.909424	93.1191	0.59186	93.6203	0.565796	89.6647	0.771484	85.6182	0.944137	81.1169	1.1692	93.3366	0.558217	88.7463	0.787735	88.1807	0.816015	83.404	1.05485	89.5474	0.74768
56.179	2.62038	75.2013	1.59507	68.6082	1.95044	56.866	2.58335	69.8832	1.88172	70.0294	1.87384	94.1908	0.571539	62.6377	1.10229	82.8707	1.14004	99.399	0.280565	87.153	0.91736	93.1413	0.605968	93.6556	0.579224	89.8761	0.775756	85.543	0.962575	81.5121	1.16412	93.4267	0.56839	88.8236	0.798544	88.1558	0.831937	83.4056	1.06944	89.6684	0.756307
56.9764	2.59322	75.7035	1.58383	68.4969	1.97226	57.6999	2.55422	69.9284	1.89511	70.6909	1.85401	94.1074	0.591861	62.5438	1.11938	83.2253	1.13687	99.4606	0.292627	87.0944	0.93567	93.0958	0.623599	93.9022	0.581666	89.9115	0.789184	85.4169	0.983556	81.4878	1.18001	93.7203	0.56839	89.0409	0.802358	88.1442	0.847196	83.3409	1.08736	89.6833	0.770237
57.3745	2.58758	76.0919	1.57872	68.9061	1.96603	58.2135	2.54236	69.9448	1.91004	71.0127	1.85248	94.2595	0.59948	62.7317	1.12183	83.6897	1.12798	99.6809	0.296435	87.3293	0.938722	93.2311	0.631827	93.9375	0.595094	90.0289	0.79834	85.6215	0.988006	81.5906	1.18955	93.7849	0.579833	88.9402	0.822069	88.1856	0.8598	83.5018	1.09399	89.6451	0.786824
57.5634	2.59322	76.9543	1.54805	69.0068	1.97642	59.1274	2.50892	70.1333	1.91571	71.3063	1.85248	94.3834	0.608626	62.6262	1.13953	87.9383	0.922314	99.6205	0.314843	87.3646	0.95215	93.2986	0.643583	94.008	0.60669	90.1581	0.806884	85.6607	1.00072	81.7697	1.19527	94.0022	0.583648	88.9159	0.837962	88.373	0.865109	83.5963	1.10394	89.6468	0.80142
57.9711	2.58707	78.0917	1.50257	69.0208	1.99149	59.9213	2.48195	70.3217	1.92137	71.6375	1.85045	94.347	0.626407	62.9197	1.13647	96.0688	0.514796	99.975	0.311669	87.3999	0.965576	93.3887	0.654162	93.9847	0.62317	90.0878	0.825806	85.4583	1.02552	81.7454	1.21117	93.9397	0.60145	88.8916	0.853856	88.1358	0.891646	83.5051	1.12318	89.7147	0.812698
58.3026	2.58502	79.5895	1.43766	69.0445	2.00604	60.3949	2.47225	70.2904	1.93888	71.7707	1.85909	94.5652	0.630471	62.908	1.14929	96.4844	0.508448	100.598	0.29453	87.6465	0.968018	93.3657	0.670619	94.196	0.627442	90.0527	0.842896	85.4721	1.03951	81.9372	1.21625	94.2078	0.602721	88.9308	0.866573	88.2038	0.902924	83.4006	1.14308	89.6368	0.831274
58.6152	2.584	80.1106	1.42539	69.2609	2.01019	60.5484	2.4798	70.5171	1.94249	71.885	1.86875	94.6702	0.640632	62.9433	1.15967	96.8268	0.505908	100.843	0.29707	87.5997	0.985718	93.5462	0.676497	94.067	0.649414	90.2171	0.84961	85.5368	1.05095	82.0019	1.2277	94.2597	0.614802	89.0081	0.877381	88.2452	0.915528	83.243	1.16564	89.4925	0.853165
58.6521	2.59783	80.7455	1.407	69.246	2.02682	60.942	2.4744	70.7055	1.94815	71.7446	1.89215	94.5113	0.665017	63.0138	1.16821	96.8518	0.519873	100.88	0.310398	87.7406	0.993652	93.5007	0.694129	94.1493	0.6604	90.2642	0.862426	85.6014	1.06239	82.0411	1.24041	94.2736	0.628788	89.1618	0.884375	88.2468	0.930124	83.3773	1.1736	89.3879	0.87307
58.727	2.60962	81.845	1.36355	69.3853	2.03513	61.6358	2.45283	70.7506	1.96154	71.7456	1.90791	94.5881	0.676702	63.0022	1.18103	96.95	0.53003	100.942	0.32246	88.3041	0.979614	93.636	0.702356	94.3372	0.665894	90.2643	0.877686	85.4627	1.08401	82.1439	1.24995	94.4781	0.63324	89.1247	0.900906	88.275	0.943391	83.4453	1.18488	89.4161	0.886337
59.0205	2.60962	82.2523	1.35742	69.3414	2.05332	63.8505	2.34928	71.0538	1.96102	71.9731	1.91147	94.6177	0.690927	63.413	1.17188	97.2435	0.53003	100.967	0.336425	88.4803	0.985718	93.76	0.711173	94.5838	0.668336	90.3818	0.88684	85.6036	1.09164	82.2212	1.26076	94.5554	0.644048	89.1767	0.912985	88.2634	0.95865	83.4071	1.20147	89.4841	0.897615
59.4566	2.60193	82.9915	1.3334	69.4037	2.06579	68.9469	2.09041	70.9365	1.98317	71.9082	1.93079	94.6002	0.707692	63.6948	1.16943	97.4028	0.537012	101.016	0.34912	88.5626	0.996704	93.9292	0.717639	94.6074	0.682374	90.2997	0.906372	85.5793	1.10753	82.3495	1.26902	94.5438	0.659306	89.2541	0.923794	88.3048	0.971257	83.3026	1.22137	89.2734	0.922826
59.8452	2.59681	83.4747	1.32318	69.649	2.06839	79.9268	1.51441	71.1058	1.98986	71.8432	1.95012	94.7618	0.714804	63.7654	1.17798	97.379	0.553515	101.114	0.359276	89.396	0.968628	93.9854	0.729982	94.4549	0.705566	90.605	0.905762	85.5803	1.12216	82.6303	1.26966	94.4813	0.677108	89.217	0.940323	88.2268	0.989833	83.4104	1.23066	89.4874	0.926807
60.3384	2.58605	83.6545	1.32931	69.663	2.08345	81.2209	1.46048	71.0841	2.00686	72.0236	1.95622	94.6783	0.735125	63.7067	1.19324	97.6115	0.556689	101.164	0.371973	89.5722	0.974732	93.9511	0.747026	94.7015	0.708008	90.699	0.916138	85.6069	1.13551	82.5678	1.28746	94.635	0.684102	89.3579	0.947954	88.3081	1.00045	83.3855	1.24658	89.4757	0.942065
60.6129	2.58707	83.7773	1.33851	70.0337	2.07929	82.1448	1.4265	71.091	2.02231	72.0246	1.97198	94.7739	0.745795	63.9298	1.19385	97.6242	0.571289	101.176	0.386572	89.5488	0.991212	94.0752	0.755841	94.5724	0.729982	90.5583	0.93872	85.7351	1.14377	82.6198	1.29954	94.6234	0.69936	89.3845	0.961304	88.2567	1.0177	83.533	1.25388	89.3314	0.963959
60.9445	2.58502	84.033	1.34056	70.3561	2.07774	82.5484	1.42057	71.3272	2.0254	72.2333	1.97656	94.8695	0.756464	64.1412	1.19507	97.8933	0.57256	101.641	0.377684	90.0184	0.982056	94.3574	0.756431	94.5726	0.74524	90.8635	0.93811	85.6471	1.16285	82.8497	1.30272	94.6499	0.712712	89.6144	0.964483	88.3114	1.02964	83.4949	1.27046	89.3065	0.97988
61.3712	2.57785	84.061	1.35487	70.4376	2.08917	82.862	1.41949	71.1621	2.05012	72.2061	1.99385	94.8615	0.77272	64.4465	1.19141	98.1381	0.575097	102.459	0.350391	90.1946	0.98816	94.3797	0.770536	94.7957	0.748902	90.8637	0.953368	85.839	1.16793	82.8635	1.31671	94.6255	0.728606	89.3739	0.991185	88.2865	1.04556	83.2577	1.297	89.255	0.99713
61.6932	2.57631	84.0322	1.37224	70.8179	2.08449	82.9154	1.43244	71.3028	2.05836	72.3487	2.00198	94.8157	0.79101	64.6226	1.19446	98.5293	0.57002	102.936	0.340868	93.9742	0.806886	94.6054	0.774062	94.6197	0.773316	90.899	0.966796	85.6239	1.19336	83.0808	1.32052	94.6902	0.74005	89.6039	0.994365	88.3146	1.05883	83.392	1.30496	89.2036	1.01438
61.654	2.59425	84.1171	1.38349	70.9186	2.09488	83.0388	1.4416	71.3862	2.06968	72.4252	2.01368	94.9584	0.799139	64.7988	1.19751	98.6397	0.579542	103.425	0.330712	95.148	0.76111	94.8537	0.776412	94.7842	0.78003	91.3334	0.959472	85.625	1.20799	82.8403	1.34722	94.704	0.754038	89.4778	1.01535	88.1173	1.08337	83.314	1.32353	89.338	1.02234
62.2708	2.57682	84.0693	1.40188	71.1929	2.09592	83.0622	1.45617	71.5173	2.07844	72.5772	2.02131	95.0446	0.810314	64.9397	1.20239	99.2262	0.564306	103.902	0.321189	96.0754	0.72815	95.2038	0.773475	94.8547	0.791626	91.3921	0.97168	85.6897	1.21943	83.0194	1.35295	94.5652	0.775654	89.7459	1.01662	88.3046	1.08868	83.2891	1.33946	89.3794	1.03495
62.9921	2.55377	84.031	1.41977	71.5346	2.09332	83.1556	1.46695	71.5337	2.09337	72.5878	2.03656	95.0648	0.825047	65.0337	1.20972	100.728	0.501465	104.171	0.32246	96.6506	0.713502	95.3956	0.778764	94.6905	0.81543	91.6974	0.97107	85.6399	1.2366	82.995	1.36884	94.7952	0.778833	89.7089	1.03315	88.2266	1.10726	83.2908	1.35405	89.4341	1.04689
63.6564	2.53378	84.2486	1.42386	71.6354	2.10372	83.149	1.48313	71.6171	2.1047	72.7115	2.04571	94.9153	0.848926	65.1746	1.2146	100.753	0.51543	104.489	0.321189	96.9677	0.71228	95.6891	0.778764	94.8549	0.822144	91.6506	0.98877	85.5519	1.25567	82.9834	1.3841	94.7962	0.793456	89.5955	1.05349	88.2283	1.12185	83.3455	1.36599	89.4357	1.06148
106.263	0.253122	84.3526	1.43408	71.7169	2.11515	83.1624	1.49823	71.5571	2.12376	72.7597	2.05894	95.0769	0.856038	65.1629	1.22742	101.083	0.513525	104.746	0.323095	97.3081	0.70984	95.7227	0.792282	95.0897	0.825196	91.8972	0.99121	85.553	1.27029	82.9336	1.40126	94.8609	0.8049	89.8127	1.05731	88.3096	1.13247	83.2409	1.3859	89.4374	1.07608
107.783	0.187023	84.447	1.44482	72.0008	2.11567	83.1557	1.51441	71.6787	2.13303	72.8646	2.0691	95.0217	0.874836	65.4565	1.22437	101.255	0.519873	104.978	0.326269	97.4843	0.715944	95.858	0.800511	95.1016	0.839844	91.9442	1.00403	85.5414	1.28555	83.1127	1.40699	95.0273	0.811258	89.763	1.07447	88.2979	1.14773	83.3753	1.39386	89.1604	1.1046
108.694	0.153718	84.7026	1.44686	72.3425	2.11307	83.1691	1.52951	71.5518	2.15569	72.9883	2.07826	95.1268	0.884996	65.5974	1.22925	101.585	0.51797	104.966	0.342137	97.4492	0.733032	95.9142	0.812852	95.09	0.855714	92.0734	1.01257	85.695	1.29255	83.0248	1.42606	95.1428	0.820158	89.4843	1.10308	88.2066	1.16697	83.3769	1.40845	89.2416	1.11522
109.387	0.132197	84.8349	1.45555	73.253	2.07982	83.1525	1.54623	71.5588	2.17113	73.0932	2.08843	95.1658	0.898713	65.9496	1.22314	102.123	0.505274	105.004	0.355468	97.6254	0.739136	96.0947	0.81873	95.5478	0.847168	92.2261	1.0199	85.658	1.30908	83.1403	1.43496	94.9277	0.84559	89.7524	1.10436	88.2481	1.17957	83.4184	1.42106	89.23	1.13048
109.614	0.135785	84.9863	1.46321	74.3273	2.03773	83.3159	1.55324	71.7854	2.17474	73.2358	2.09657	95.2332	0.910906	65.9497	1.23535	102.404	0.505908	104.907	0.375781	97.6137	0.755006	95.9474	0.841653	95.4892	0.86548	92.2497	1.03394	85.5573	1.32879	83.3067	1.44132	95.1704	0.848133	89.6518	1.12406	88.1701	1.19815	83.3802	1.43764	89.2714	1.14308
109.508	0.157305	84.9479	1.4811	78.8333	1.81068	83.2893	1.5705	71.821	2.18864	73.3312	2.10724	95.1968	0.928686	65.9381	1.24817	102.453	0.518604	104.98	0.387207	97.7195	0.764772	96.0262	0.852819	95.8884	0.859986	92.5315	1.03455	85.6602	1.33832	83.3459	1.45404	95.2351	0.859577	89.9072	1.12597	88.331	1.20478	83.3951	1.45158	89.4057	1.15104
109.764	0.159355	85.232	1.48161	81.5367	1.68079	83.3627	1.58237	71.933	2.19843	73.4455	2.11691	95.1605	0.946467	65.9029	1.26221	102.832	0.514159	104.981	0.40244	97.79	0.776368	96.0711	0.86575	96.2758	0.855104	92.6725	1.04248	85.6231	1.35485	83.3088	1.47057	95.2743	0.872294	89.8065	1.14568	88.1734	1.22734	83.2906	1.47148	89.2614	1.17294
109.658	0.180875	85.1462	1.50206	82.0905	1.66676	83.306	1.60124	72.0068	2.21027	73.3522	2.13775	95.322	0.953581	65.9382	1.27258	103.248	0.507813	105.274	0.40244	97.7314	0.794678	96.3194	0.868101	96.8511	0.840454	92.7782	1.05225	85.6369	1.36884	83.2718	1.4871	95.3135	0.885008	89.7313	1.16412	88.3077	1.2353	83.4912	1.47612	89.1834	1.19151
109.771	0.190609	85.2502	1.51228	82.6925	1.65014	83.4895	1.60718	72.0042	2.22624	73.4382	2.14894	95.4648	0.96171	66.1613	1.27319	103.346	0.51797	105.47	0.407518	97.8841	0.802002	96.3869	0.879855	96.9099	0.852662	92.9661	1.05774	85.5617	1.38728	83.3492	1.4979	95.4545	0.892637	89.5671	1.18701	88.3093	1.2499	83.8511	1.47281	89.2249	1.20412
110.093	0.189073	85.2782	1.52659	83.2174	1.63767	83.3028	1.63306	71.9919	2.24272	73.4676	2.16318	95.3813	0.982031	66.2083	1.28296	103.603	0.519873	105.581	0.41704	98.0251	0.809938	96.2736	0.901016	96.8513	0.870972	92.8488	1.0791	85.6645	1.39681	83.452	1.50744	95.5064	0.904719	89.8352	1.18828	88.2048	1.2698	83.9722	1.48143	89.3327	1.21341
110.729	0.170628	85.3347	1.53936	83.2121	1.65377	83.5963	1.63306	72.1135	2.25199	73.3649	2.18454	95.722	0.979491	66.185	1.29639	103.604	0.535107	105.667	0.427831	98.0604	0.823364	96.4541	0.906893	96.781	0.889894	93.0132	1.08582	85.78	1.40572	83.453	1.52206	95.7872	0.905354	89.671	1.21117	88.1932	1.28506	83.8278	1.50332	89.0955	1.23994
111.317	0.154742	85.4671	1.54805	83.3225	1.66364	83.5396	1.65194	72.1778	2.26434	73.4886	2.19369	95.3746	1.01404	66.4433	1.29517	103.568	0.552246	105.826	0.434814	98.2483	0.828858	96.4538	0.922174	97.0276	0.892334	93.2012	1.09131	85.7175	1.42352	83.5813	1.53033	95.6739	0.9257	89.8119	1.2188	88.1285	1.30297	83.7764	1.52057	89.1502	1.25188
111.553	0.157817	85.4192	1.56645	83.3847	1.67611	83.523	1.66866	72.0318	2.28803	73.6595	2.2003	95.7529	1.00946	66.6781	1.29517	103.8	0.55542	105.936	0.444336	98.2014	0.846558	96.4986	0.935104	97.0042	0.908814	93.2599	1.10352	85.7694	1.4356	83.3407	1.55703	95.942	0.926971	89.8003	1.23406	88.1965	1.31425	83.8975	1.5292	89.0855	1.2698
111.837	0.158329	85.3809	1.58434	83.5047	1.68547	83.5264	1.6843	72.1342	2.29833	73.8682	2.20488	95.792	1.02318	66.9012	1.29578	103.874	0.566846	106.132	0.449413	98.2368	0.859986	96.6452	0.942745	97.4034	0.90332	93.2718	1.11816	85.6688	1.45531	83.6089	1.5583	95.9304	0.942229	89.6997	1.25376	88.2114	1.32818	84.0053	1.53848	89.0473	1.28638
112.036	0.163453	85.4184	1.59814	83.4802	1.70261	83.5698	1.69778	72.2654	2.30709	73.8881	2.21962	95.9536	1.03029	67.5468	1.27441	104.241	0.563037	106.096	0.466552	98.3542	0.869142	96.6901	0.955675	97.4857	0.914308	93.3071	1.13159	85.5555	1.47565	83.6354	1.57166	96.0713	0.949858	89.777	1.26457	88.5049	1.32818	84.1528	1.54578	89.1816	1.29434
112.016	0.180362	85.5223	1.60836	83.658	1.70885	83.5831	1.71288	72.4443	2.31327	73.776	2.24149	95.8607	1.05112	67.9342	1.26648	104.864	0.545898	106.182	0.477343	98.4482	0.879518	96.7802	0.966254	97.5562	0.925904	93.2837	1.14807	85.6582	1.48519	83.6746	1.58437	95.8562	0.97529	89.9307	1.27157	88.3871	1.34875	84.2739	1.55441	89.1567	1.31027
112.053	0.194198	85.5409	1.62318	83.6046	1.72755	83.6365	1.72583	72.4607	2.3282	73.9091	2.25013	95.9092	1.06433	68.439	1.25244	105.438	0.531299	106.293	0.486864	98.5892	0.887452	97.0398	0.968019	97.5093	0.943604	93.4364	1.1554	85.5067	1.50744	83.6503	1.60026	95.9972	0.982919	89.9827	1.28365	88.8797	1.33879	84.3684	1.56436	89.3972	1.31292
112.251	0.19932	85.5121	1.64056	83.821	1.73171	83.6899	1.73877	72.4294	2.34571	74.014	2.2603	95.9576	1.07754	70.7397	1.14502	105.549	0.540821	106.55	0.488769	98.5541	0.904542	96.9265	0.989177	97.6034	0.95398	93.6126	1.1615	85.6604	1.51444	83.6514	1.61489	95.8965	1.00263	90.1617	1.28937	88.9742	1.34875	84.2772	1.5836	89.1865	1.33813
112.659	0.193172	85.6254	1.65027	84.0278	1.73638	83.8434	1.74632	72.4364	2.36116	74.0528	2.27403	96.1098	1.08516	81.374	0.604248	106.123	0.526221	106.501	0.506542	98.6598	0.914308	96.9488	1.00328	97.6269	0.968018	93.5658	1.1792	85.8268	1.52079	83.7033	1.62697	96.0502	1.00962	89.9085	1.31671	89.0422	1.36002	84.3319	1.59554	89.1085	1.35671
113.009	0.190097	85.7578	1.65896	84.061	1.75041	83.8768	1.76034	72.491	2.37403	74.2803	2.27759	96.1017	1.10142	84.5902	0.449218	106.368	0.528759	106.685	0.512254	99.0355	0.910034	97.1745	1.00681	97.7444	0.977174	93.8828	1.17798	85.6626	1.54368	83.8697	1.63333	95.9369	1.02997	89.8206	1.33578	88.8846	1.38258	84.5591	1.59886	89.3092	1.36135
113.474	0.180875	85.6815	1.67889	84.1136	1.7634	83.9702	1.77113	72.4884	2.39	74.1399	2.30098	96.0842	1.11818	85.2475	0.427246	106.527	0.535741	106.759	0.523682	99.4934	0.90149	97.3324	1.01386	97.6858	0.995484	94.1294	1.18042	85.8162	1.55068	83.7817	1.6524	96.0397	1.0395	89.8725	1.34786	89.0454	1.38922	84.7863	1.60217	89.2976	1.37661
113.463	0.197272	85.8044	1.68809	84.0987	1.78003	83.8835	1.79162	72.4284	2.40905	74.424	2.30149	96.2269	1.12631	85.7406	0.413818	106.723	0.540821	106.796	0.53701	99.5522	0.913696	97.3886	1.0262	97.5333	1.01868	93.9417	1.20544	85.6775	1.57229	83.8845	1.66194	96.0407	1.05413	89.8227	1.36503	88.8879	1.41177	84.7746	1.61743	89.0736	1.40248
113.519	0.210081	85.7945	1.70444	84.3344	1.78314	83.8769	1.8078	72.4067	2.42605	74.3496	2.32132	96.5582	1.12428	86.081	0.408326	106.955	0.543995	106.821	0.550975	99.7988	0.916138	97.4448	1.03855	97.8504	1.01746	94.5756	1.18774	85.7421	1.58374	83.9111	1.67529	96.0927	1.06621	89.8874	1.37647	88.9293	1.42438	84.7895	1.63137	89.0885	1.41642
113.651	0.218792	86.0312	1.70751	84.3002	1.80081	83.9703	1.81859	72.7002	2.42605	74.3507	2.33709	96.371	1.15019	86.0577	0.421752	106.809	0.566846	106.919	0.561132	100.28	0.906372	97.4557	1.05324	97.7683	1.03699	94.7518	1.19385	85.6287	1.60408	83.9757	1.68673	96.1065	1.08019	90.092	1.38092	89.1167	1.42968	84.8442	1.64331	89.0636	1.43234
113.621	0.236213	86.0023	1.72488	84.2467	1.81951	83.8636	1.84016	72.8409	2.43429	74.4272	2.34878	96.3159	1.16899	86.269	0.422974	107.213	0.561132	106.981	0.573192	101.372	0.864868	97.6137	1.06029	97.8153	1.04981	95.5383	1.16821	85.5917	1.62061	83.8878	1.70581	96.0821	1.09609	89.915	1.40445	89.0255	1.44892	84.9255	1.65392	89.0785	1.44627
113.63	0.251584	86.0967	1.73562	84.4439	1.82471	83.977	1.84987	72.9051	2.44665	74.5887	2.3559	96.5434	1.17254	86.3278	0.432128	107.238	0.575097	107.128	0.580809	102.417	0.825806	97.6359	1.0744	97.7568	1.06812	95.6675	1.17676	85.6564	1.63205	83.8762	1.72106	96.1468	1.10753	90.0051	1.41462	89.1332	1.45821	84.8475	1.6725	89.0669	1.46153
113.629	0.267469	86.1437	1.74891	84.4289	1.84134	84.0604	1.8612	72.8643	2.46467	74.4671	2.37828	96.4034	1.19591	86.2926	0.446168	107.666	0.568115	107.141	0.595408	102.745	0.823976	97.5565	1.09379	97.9799	1.07178	95.9376	1.17798	85.6829	1.64541	83.9027	1.73442	96.1097	1.12406	89.9172	1.43369	89.1614	1.47148	84.9818	1.68046	88.9093	1.48408
113.666	0.281305	86.2003	1.76168	84.6357	1.84601	83.9437	1.88331	73.005	2.47291	74.7041	2.38133	96.433	1.21014	86.3749	0.454102	107.91	0.570654	107.032	0.616356	102.957	0.828248	97.5787	1.1079	97.9448	1.08887	96.0433	1.18774	85.8365	1.6524	83.8656	1.75095	96.1744	1.13551	89.9564	1.44641	89.1896	1.48475	84.8508	1.70169	88.964	1.49603
113.712	0.294626	86.1999	1.77753	84.5919	1.8642	83.9571	1.89841	73.1934	2.47857	74.8655	2.38845	96.4815	1.22335	86.0464	0.483398	107.948	0.583985	107.52	0.606199	103.203	0.83069	97.6688	1.11848	97.9449	1.10413	96.1843	1.19568	85.596	1.6791	83.9811	1.75985	96.1628	1.15077	89.9193	1.46294	89.2708	1.49536	85.0117	1.70832	88.8595	1.51593
113.739	0.308973	86.3227	1.78673	84.6733	1.87563	84.0906	1.90704	73.2767	2.4899	75.0647	2.39353	96.4546	1.24062	86.3868	0.477906	108.009	0.596045	107.558	0.61953	103.227	0.844728	97.7476	1.12965	98.2384	1.10413	96.3957	1.19995	85.5335	1.6969	83.9568	1.77574	96.3037	1.1584	90.0094	1.47311	89.1398	1.51659	84.9469	1.72623	88.8744	1.52986
113.814	0.320758	86.2939	1.8041	84.5042	1.90057	84.224	1.91567	73.2932	2.50484	75.1318	2.40574	96.5313	1.2523	86.5864	0.479736	107.998	0.611915	107.485	0.638572	103.462	0.847778	97.8264	1.14081	98.1212	1.12549	96.5014	1.20972	85.56	1.71026	84.1232	1.7821	96.1649	1.18001	90.125	1.48201	89.3803	1.51925	84.922	1.74216	88.677	1.55441
113.918	0.331007	86.4262	1.81279	84.711	1.90524	84.1774	1.934	73.3192	2.51926	75.3782	2.40828	96.6269	1.26297	86.6687	0.48767	108.389	0.606836	107.571	0.649364	103.697	0.85083	97.7583	1.15962	98.5438	1.11877	97.1353	1.19202	85.6883	1.71852	84.0734	1.79926	96.255	1.19019	90.0625	1.49981	89.3819	1.53384	85.0033	1.75277	88.7715	1.56436
113.821	0.352014	86.3784	1.83119	84.7057	1.92135	84.0907	1.9545	73.4313	2.52904	75.4171	2.42201	96.7037	1.27466	86.7744	0.494384	108.572	0.61255	107.547	0.665868	103.955	0.852662	98.0179	1.16139	98.4617	1.13831	97.6284	1.18164	85.6512	1.73505	84.2652	1.80435	96.0908	1.21307	90.089	1.51316	89.2243	1.5564	84.912	1.77201	88.8395	1.57564
113.896	0.363799	86.5582	1.83732	84.7294	1.9359	84.3042	1.95881	73.5242	2.53986	75.8993	2.41184	96.8841	1.28075	86.8332	0.50354	108.683	0.62207	107.682	0.67412	104.096	0.860596	97.8028	1.18784	98.5205	1.15051	97.8633	1.18469	85.6523	1.74968	84.279	1.81834	96.3335	1.21562	90.09	1.52779	89.4117	1.5617	84.9933	1.78263	88.8677	1.5889
113.886	0.380195	86.5862	1.85163	84.6855	1.95408	84.1775	1.98147	73.5788	2.55273	76.4381	2.39862	96.8289	1.29955	86.8802	0.513306	108.488	0.64746	107.646	0.691259	104.26	0.86731	98.0398	1.19077	98.5441	1.16455	97.922	1.1969	85.6661	1.76366	84.3055	1.83169	96.2201	1.23596	90.1293	1.5405	89.4664	1.57365	85.0745	1.79324	88.8162	1.60615
113.742	0.403766	86.5384	1.87003	84.7574	1.96603	84.2909	1.99117	73.6431	2.56509	78.8261	2.28573	97.1036	1.30057	86.8333	0.527954	108.562	0.658888	107.805	0.698241	104.272	0.881958	98.0056	1.20782	98.5325	1.18042	98.2625	1.19446	85.6672	1.77829	84.3193	1.84568	96.3611	1.24359	90.1939	1.55195	89.4415	1.58957	85.0231	1.81049	88.9241	1.61544
114.007	0.405303	86.6423	1.88025	84.7424	1.98266	84.5144	1.99495	73.8029	2.5723	79.9781	2.23945	97.1898	1.31175	86.7278	0.545654	108.66	0.669042	107.745	0.716649	104.589	0.880738	98.0053	1.2231	98.6382	1.19019	98.7556	1.18408	85.5284	1.7999	84.3331	1.85966	96.591	1.24677	90.3222	1.56021	89.2839	1.61213	85.1043	1.8211	88.9257	1.63004
113.92	0.425798	86.7083	1.89252	84.8336	1.99357	84.3977	2.01706	73.9435	2.58054	86.2812	1.91554	97.1251	1.33105	86.857	0.551148	108.673	0.683642	107.819	0.728075	104.624	0.894166	98.0501	1.23603	98.744	1.19995	98.8613	1.19385	85.6693	1.80753	84.3723	1.87238	96.643	1.25885	90.3233	1.57484	89.4448	1.61876	85.2387	1.82907	88.9538	1.64331
113.738	0.451418	86.6889	1.90938	84.7222	2.01539	84.4011	2.0327	74.1224	2.58672	86.6408	1.91198	97.249	1.3402	86.8453	0.563964	108.796	0.69253	107.599	0.754736	104.695	0.905762	98.0385	1.2519	98.7675	1.21399	99.0258	1.20056	85.734	1.81898	84.437	1.88383	96.6822	1.27156	90.1845	1.59645	89.2474	1.64331	85.1872	1.84632	88.982	1.65657
113.823	0.462691	86.8023	1.91909	84.8423	2.02474	84.4145	2.0478	74.3013	2.5929	87.1136	1.90232	97.4012	1.34781	86.8219	0.577392	109.101	0.691895	107.588	0.770605	104.859	0.912476	98.2303	1.25719	98.7442	1.23047	99.0494	1.2146	85.6842	1.83614	84.5271	1.894	96.6833	1.28619	90.3	1.60535	89.3419	1.65326	85.0163	1.86953	88.9306	1.67382
114.031	0.467302	86.8683	1.93136	84.9237	2.03617	84.4879	2.05967	74.528	2.5965	87.1241	1.91757	97.5156	1.35747	86.9981	0.580444	108.931	0.716015	107.784	0.775682	104.801	0.930786	98.2752	1.27012	98.8264	1.24146	99.4603	1.2085	85.5581	1.85712	84.5918	1.90544	96.7607	1.297	90.3138	1.61934	89.2905	1.67051	85.3099	1.86953	89.0781	1.68112
113.82	0.49446	86.9817	1.94107	84.8221	2.05747	84.5513	2.07207	74.9075	2.59187	87.1724	1.93079	97.4887	1.37474	86.8925	0.598144	109.078	0.723632	107.821	0.789013	105.012	0.93506	98.4218	1.27776	98.897	1.25305	99.6599	1.21338	85.6482	1.8673	84.3512	1.93214	96.749	1.31225	90.2894	1.63524	89.2788	1.68577	85.1921	1.8901	88.9073	1.70434
113.952	0.50317	86.9908	1.9564	84.8457	2.07202	84.5646	2.08717	75.0959	2.59753	87.3716	1.93588	97.754	1.37627	86.8926	0.610352	109.14	0.735694	107.907	0.799804	105.2	0.940552	98.5684	1.2854	98.8971	1.26831	100.012	1.21033	85.6748	1.88065	84.5812	1.93532	96.8391	1.32243	90.1506	1.65685	89.2672	1.70102	85.1805	1.90536	88.8426	1.72225
113.951	0.519054	87.1042	1.96611	84.9272	2.08345	84.558	2.10335	75.1315	2.61144	87.5048	1.94452	97.6517	1.3976	87.104	0.611572	109.262	0.74458	107.846	0.818212	105.376	0.946656	98.5568	1.30127	98.9441	1.28113	100.13	1.21948	85.5487	1.90163	84.5187	1.95312	96.8402	1.33705	90.2535	1.66639	89.2423	1.71695	85.3281	1.91266	88.9371	1.7322
113.769	0.544674	87.2365	1.9748	84.9701	2.09696	84.6714	2.11306	75.3104	2.61762	87.4681	1.96232	97.6907	1.41132	87.104	0.62378	109.605	0.742042	108.054	0.822655	105.482	0.956422	98.613	1.31361	98.909	1.29822	100.048	1.23901	85.5879	1.91434	84.6851	1.95948	96.854	1.35104	90.1655	1.68546	89.3103	1.72822	85.3165	1.92792	88.9122	1.74813
113.73	0.562607	87.2266	1.99116	84.9841	2.11203	84.6648	2.12924	75.6231	2.61659	87.6107	1.97046	97.7486	1.42402	86.9633	0.64331	109.386	0.768701	108.116	0.834716	105.623	0.964356	98.7257	1.32302	99.0148	1.30798	100.306	1.24084	85.7288	1.92197	84.8388	1.96648	96.8424	1.3663	90.3573	1.69055	89.4048	1.73818	85.4109	1.93787	88.7812	1.76936
113.891	0.56978	87.0935	2.01416	85.027	2.12554	84.8082	2.13733	75.7064	2.62792	87.7061	1.98113	97.9196	1.43063	87.1512	0.645752	109.386	0.783935	108.227	0.844237	105.893	0.965576	98.7705	1.33595	99.097	1.31897	101.574	1.19019	85.7681	1.93469	84.8525	1.98046	96.9325	1.37647	90.2694	1.70962	89.3003	1.75808	85.5188	1.94715	88.8359	1.7813
113.747	0.593352	87.3396	2.01671	85.0121	2.14216	84.8416	2.15135	75.7707	2.64028	87.7261	1.99588	97.789	1.45349	87.1865	0.656128	109.436	0.796632	109.008	0.818846	105.975	0.976564	98.838	1.3477	98.9798	1.34033	102.971	1.13281	85.6293	1.9563	85.0317	1.98619	96.781	1.39872	90.7918	1.69818	89.3815	1.76869	85.4673	1.9644	88.8375	1.79589
113.765	0.608211	87.6237	2.01722	85.055	2.15567	84.805	2.16915	75.8731	2.65058	87.7743	2.0091	97.7621	1.47076	87.0574	0.675048	109.363	0.815674	109.021	0.833446	106.081	0.986328	98.8603	1.36181	98.9916	1.35498	103.71	1.10962	85.7448	1.96521	85.2362	1.99064	96.9346	1.40571	90.9964	1.70263	89.4097	1.78196	85.4557	1.97966	88.7595	1.81447
113.669	0.629219	87.4431	2.04278	85.2136	2.16295	84.7483	2.18802	76.0042	2.65933	87.9924	2.01317	97.9237	1.47787	87.1279	0.683594	109.522	0.822657	109.18	0.840428	106.222	0.994264	98.9391	1.37298	99.3438	1.35193	104.919	1.06201	85.6569	1.98428	85.2246	2.0059	96.8594	1.42415	91.0992	1.71216	89.4644	1.7939	85.5502	1.98962	88.655	1.83437
113.648	0.646128	87.6987	2.04482	85.3626	2.17074	84.8518	2.19827	75.9156	2.67993	87.767	2.04114	97.925	1.49362	87.0458	0.700074	109.681	0.829639	109.34	0.847411	106.598	0.98999	99.0405	1.38297	99.1914	1.37512	105.307	1.05713	85.7343	1.99509	85.2638	2.01861	96.7461	1.4445	90.9731	1.73315	89.3997	1.81182	85.4457	2.00952	88.5505	1.85428
113.771	0.655351	87.6888	2.06117	85.5404	2.17697	84.9051	2.21122	75.9512	2.69383	87.9662	2.04622	97.9735	1.50683	87.1398	0.707398	109.767	0.84043	109.804	0.838525	106.715	0.999146	99.1645	1.39178	99.2149	1.38916	105.448	1.06506	85.659	2.01353	85.5573	2.01861	96.798	1.45658	91.1395	1.7395	89.4411	1.82442	85.6065	2.01615	88.5787	1.86754
113.722	0.673796	87.7738	2.07242	85.6412	2.18736	84.8585	2.22955	76.0919	2.70207	88.0333	2.05843	97.8806	1.52766	87.2338	0.714722	109.646	0.862012	109.878	0.84995	106.715	1.0144	99.1981	1.4053	99.2972	1.40015	105.565	1.07422	85.7491	2.0237	85.4948	2.03641	97.0915	1.45658	91.0388	1.75921	89.4427	1.83902	85.5949	2.03141	88.6864	1.87683
113.759	0.687631	87.8018	2.08673	85.8769	2.19048	85.0419	2.23549	76.137	2.71546	88.091	2.07114	98.1459	1.52918	87.1517	0.731202	109.744	0.872169	109.903	0.863916	106.868	1.02173	99.356	1.41235	99.3325	1.41357	105.565	1.08948	85.6485	2.04341	85.7121	2.04023	96.762	1.48773	91.1798	1.76684	89.6567	1.843	85.6761	2.04203	88.7412	1.88877
113.739	0.704541	87.7635	2.10462	85.8041	2.21023	85.1454	2.24573	76.2203	2.72679	88.2053	2.0808	98.0058	1.55255	87.0345	0.749512	109.867	0.881055	109.842	0.882324	106.845	1.03821	99.4913	1.42058	99.3326	1.42883	105.917	1.08643	85.764	2.05231	85.9039	2.04531	96.8394	1.49854	91.219	1.77956	89.4726	1.86688	85.6645	2.05728	88.6499	1.90801
113.652	0.725036	87.6588	2.12608	85.9145	2.2201	84.8286	2.27863	76.1508	2.74636	88.263	2.09351	98.1392	1.56119	87.1284	0.756836	109.77	0.901368	110.002	0.889306	107.162	1.03699	99.4909	1.43586	99.4501	1.43799	105.917	1.10168	85.7397	2.0682	85.8414	2.06311	96.8659	1.51189	91.36	1.78719	89.4742	1.88148	85.8519	2.06259	88.4392	1.93322
113.737	0.736309	87.9524	2.12608	86.0153	2.23049	85.012	2.28456	76.4348	2.74688	88.283	2.10826	98.1122	1.57846	87.1285	0.769042	110.027	0.903271	110.32	0.888035	107.303	1.04492	99.6263	1.44409	99.6497	1.44287	106.058	1.10962	85.6263	2.08855	86.0968	2.06502	96.8543	1.52715	91.4755	1.79609	89.6085	1.88944	85.973	2.07122	88.4674	1.94649
113.593	0.759879	87.8571	2.14703	86.0775	2.24296	85.1655	2.29211	76.4131	2.76387	88.369	2.11945	98.255	1.58659	87.2343	0.775756	110.027	0.918505	110.442	0.896923	107.326	1.05896	99.739	1.4535	99.6498	1.45813	106.152	1.11999	85.8181	2.09363	86.0343	2.08283	96.8172	1.54368	91.4384	1.81262	89.6367	1.90271	85.9348	2.0878	88.5885	1.95512
113.639	0.7732	87.98	2.15624	85.9951	2.26322	85.0388	2.31476	76.6015	2.76953	88.4266	2.13216	98.1432	1.60844	87.3869	0.78003	109.833	0.943896	110.492	0.909617	107.455	1.06751	99.7951	1.46584	99.8143	1.46484	106.364	1.12427	85.8573	2.10635	86.1371	2.09236	96.9073	1.55385	91.5031	1.82406	89.5853	1.91995	85.8568	2.10638	88.6299	1.96772
113.591	0.791648	88.046	2.1685	86.0573	2.27569	85.1923	2.32232	76.5702	2.78704	88.5787	2.13979	98.1163	1.62571	87.3048	0.796508	109.955	0.952784	110.724	0.912791	107.467	1.08215	99.9079	1.47524	99.7087	1.4856	106.211	1.14746	85.8203	2.12288	86.2145	2.10317	96.9338	1.5672	91.4406	1.84186	89.3613	1.94583	85.9646	2.11567	88.3795	1.99492
113.684	0.802407	88.1688	2.1777	86.1291	2.28764	85.2557	2.33472	76.8351	2.78859	88.6269	2.15301	98.2967	1.63181	87.3753	0.805054	110.078	0.961669	110.725	0.928027	107.62	1.08948	99.8058	1.49581	99.7793	1.49719	106.481	1.14868	85.8722	2.13496	86.3046	2.11334	96.9349	1.58183	91.7469	1.84123	89.4691	1.95512	86.0856	2.12429	88.5669	2.00023
113.664	0.819316	90.0554	2.09184	86.201	2.29959	85.3591	2.34497	76.8993	2.80095	88.7035	2.1647	98.2132	1.65213	87.6102	0.805054	110.249	0.968017	110.786	0.940087	107.796	1.09558	99.9298	1.50463	99.9672	1.50269	106.54	1.16089	85.8861	2.14895	86.3311	2.12669	97.025	1.592	91.6971	1.85839	89.5769	1.9644	85.8617	2.15016	88.2766	2.02942
113.749	0.830589	94.6821	1.85828	86.186	2.31622	85.3725	2.36007	77.0495	2.80867	88.8178	2.17437	98.3277	1.66178	87.5633	0.819702	110.03	0.994679	110.897	0.949607	108.101	1.09497	99.9181	1.5205	100.026	1.51489	106.329	1.18713	85.76	2.16993	86.6119	2.12733	96.9116	1.61234	91.6855	1.87365	89.5387	1.98099	85.9429	2.16078	88.4507	2.03539
113.719	0.84801	95.3265	1.83937	86.5471	2.31258	85.3258	2.3784	77.1807	2.81743	88.9321	2.18403	98.3762	1.67499	87.6573	0.827026	110.055	1.00864	110.849	0.967381	108.242	1.10291	99.9178	1.53578	99.9322	1.53503	106.259	1.20605	85.9263	2.17629	86.791	2.13305	96.9127	1.62697	91.801	1.88255	89.5801	1.9936	85.8517	2.18002	88.4391	2.05065
113.775	0.860819	95.5347	1.84397	86.9466	2.30686	85.4592	2.38703	77.5888	2.81125	88.8671	2.20335	98.5	1.68413	87.7747	0.83313	110.166	1.01816	110.898	0.980077	108.888	1.0846	99.9062	1.55165	99.9557	1.54907	106.552	1.20605	85.9147	2.19154	86.754	2.14958	96.9773	1.63841	91.8402	1.89527	89.6481	2.00487	85.9197	2.1913	88.5203	2.06126
113.603	0.885927	95.5817	1.85725	87.1534	2.31154	85.4526	2.40321	77.6149	2.82567	89.038	2.20996	98.4449	1.70293	87.8453	0.841674	110.032	1.04038	111.021	0.988963	109.393	1.07361	99.985	1.56282	99.9676	1.56372	106.494	1.22437	85.8268	2.21062	86.8822	2.15785	96.8767	1.65812	92.1083	1.89654	89.6232	2.0208	86.0142	2.20125	88.4689	2.07851
113.649	0.899249	95.9037	1.85572	87.5337	2.30686	85.486	2.41724	77.7938	2.83185	89.0485	2.22522	98.4651	1.71766	87.7397	0.859376	110.154	1.04927	110.972	1.00674	109.569	1.07971	100.098	1.57222	99.9325	1.58081	106.482	1.24023	85.7897	2.22715	86.9596	2.16866	96.9922	1.66702	91.8296	1.92515	89.8106	2.0261	85.8832	2.22248	88.3511	2.09908
113.705	0.912059	96.1499	1.85828	87.5188	2.32349	85.6595	2.42371	78.1255	2.82979	89.1439	2.2359	98.5041	1.73138	87.9393	0.861206	110.179	1.06323	111.071	1.01689	109.909	1.07727	100.278	1.5781	99.9913	1.59302	106.553	1.25183	85.8925	2.23669	87.0751	2.17756	96.9043	1.6861	92.0851	1.92706	89.7459	2.04402	85.9511	2.23375	88.2864	2.11699
113.818	0.921794	96.2158	1.87054	87.5039	2.34012	85.873	2.42802	78.1325	2.84524	89.1545	2.25115	98.6846	1.73748	87.7985	0.880738	110.18	1.07847	111.071	1.03213	110.449	1.06445	100.187	1.59808	100.097	1.60278	106.482	1.27075	85.8809	2.25194	87.2796	2.18201	96.9436	1.69881	91.9971	1.94613	89.7741	2.05728	85.9129	2.25034	88.2615	2.13291
113.703	0.943828	96.3861	1.87719	87.6046	2.35051	85.7162	2.45229	78.2827	2.85296	89.3254	2.25776	98.7613	1.74916	87.9747	0.88379	110.193	1.09307	110.925	1.05498	110.461	1.0791	100.232	1.61101	100.085	1.61865	106.752	1.27197	85.6531	2.27801	87.4841	2.18646	96.8048	1.72043	92.0872	1.9563	89.8686	2.06723	85.9013	2.2656	88.3162	2.14486
113.739	0.957663	96.5279	1.88536	87.6283	2.36506	85.6796	2.47009	78.2418	2.87099	89.2981	2.27505	98.527	1.77761	88.0452	0.892334	110.181	1.10894	110.999	1.06641	110.579	1.08826	100.232	1.62629	100.226	1.62659	106.811	1.28418	85.7305	2.28882	87.6251	2.19409	96.8186	1.73441	91.9484	1.97792	89.6049	2.0951	85.8101	2.28484	88.0259	2.17405
113.805	0.96996	96.4517	1.9053	87.8736	2.36765	85.693	2.48519	78.3443	2.88128	89.4124	2.28471	98.6226	1.78828	88.0218	0.905762	110.231	1.12163	111.146	1.07402	110.614	1.10169	100.469	1.62923	100.262	1.64002	106.753	1.30249	85.7316	2.30344	87.5499	2.21252	96.9976	1.74014	92.1402	1.98301	89.8188	2.09908	85.7852	2.30076	88.2929	2.17537
113.794	0.986356	96.4892	1.91909	87.984	2.37752	85.7364	2.49867	78.3894	2.89467	89.4512	2.29844	98.7088	1.79946	88.1275	0.912476	110.268	1.13496	111.208	1.08608	110.814	1.10657	100.344	1.65098	100.227	1.65711	106.776	1.31653	85.7326	2.31806	87.7163	2.21888	97.0369	1.75285	92.1286	1.99827	89.6479	2.1223	85.8929	2.31005	88.2149	2.19395
113.955	0.99353	96.4983	1.93443	87.9113	2.39727	85.6997	2.51647	78.339	2.91321	89.4523	2.3142	98.6913	1.81622	87.9985	0.931396	110.427	1.14194	111.172	1.10322	110.873	1.11878	100.491	1.65862	100.285	1.66931	106.941	1.32324	85.6701	2.33587	87.7937	2.22969	96.8726	1.77574	92.117	2.01353	89.8486	2.12694	85.8813	2.32531	88.3227	2.20324
113.801	1.01761	96.7254	1.93801	88.0313	2.40662	85.8531	2.52402	78.6325	2.91321	89.4251	2.33149	98.7681	1.82791	88.116	0.9375	110.415	1.15781	111.16	1.11909	111.119	1.12122	100.344	1.68154	100.614	1.66748	106.765	1.34766	85.7856	2.34477	87.8329	2.24241	96.9755	1.78528	92.1053	2.02878	89.9431	2.1369	85.7104	2.34853	88.2713	2.22049
113.781	1.03452	96.8199	1.94874	88.2959	2.40818	85.7465	2.5456	78.4866	2.9369	89.4545	2.34573	98.826	1.84061	88.3508	0.9375	110.575	1.1648	111.283	1.12798	111.295	1.12732	100.558	1.68566	100.696	1.67847	106.8	1.36108	85.8122	2.35812	87.8976	2.25385	96.9639	1.80054	92.3607	2.03069	89.8651	2.15547	85.7652	2.36047	88.2995	2.23375
113.713	1.05399	97.085	1.95027	88.2232	2.42792	85.8399	2.55638	78.5699	2.94823	89.5027	2.35895	98.7519	1.86042	88.6443	0.934448	110.648	1.17622	111.393	1.1375	111.331	1.14075	100.66	1.69565	100.591	1.69922	106.859	1.37329	85.7497	2.37592	87.9368	2.26657	97.1048	1.80817	92.2346	2.05167	89.9597	2.16542	85.7934	2.37374	88.195	2.25366
113.817	1.06424	97.113	1.96458	88.1793	2.44611	85.9933	2.56393	78.5768	2.96368	89.5132	2.37421	98.6779	1.88024	89.5834	0.897828	110.503	1.19907	111.43	1.15083	111.483	1.14807	100.58	1.71504	100.743	1.70654	107.058	1.37817	85.7889	2.38864	88.1922	2.26847	97.1313	1.82152	92.4265	2.05676	89.8419	2.18599	85.8215	2.38701	88.2364	2.26626
113.778	1.08217	97.1126	1.98042	88.4343	2.44819	85.9067	2.58442	78.6028	2.9781	89.5992	2.3854	98.9148	1.88328	90.053	0.88562	110.466	1.21621	111.382	1.1686	111.566	1.15906	100.727	1.72268	100.732	1.72241	107.023	1.39526	85.7518	2.40517	88.1933	2.2831	97.2595	1.82978	92.3894	2.07329	89.8966	2.19793	85.863	2.39961	88.1982	2.28285
113.796	1.09703	96.989	2.00291	88.564	2.45702	85.9	2.60061	78.7053	2.9884	89.7701	2.39201	98.8502	1.90259	90.4874	0.875244	110.65	1.22192	111.407	1.18257	111.624	1.17127	100.613	1.74384	100.779	1.73523	107.058	1.40869	85.8546	2.4147	88.2071	2.29708	97.2606	1.84441	92.4032	2.08728	89.9778	2.20855	85.8911	2.41288	88.1733	2.29877
113.871	1.10882	97.1687	2.00904	88.6069	2.47053	85.9134	2.61571	78.7982	2.99921	89.8373	2.40421	98.9553	1.91275	90.464	0.888672	110.773	1.23081	111.566	1.18955	111.613	1.18713	100.997	1.73914	100.662	1.75659	107.094	1.42212	85.7032	2.43696	88.3607	2.30408	97.3634	1.85394	92.3407	2.10508	89.8335	2.23044	85.9458	2.42482	88.1351	2.31536
113.85	1.12573	97.1019	2.02847	88.6112	2.48611	85.8267	2.6362	78.8147	3.01415	89.8478	2.41946	98.9943	1.92647	90.4875	0.899658	110.627	1.25366	111.372	1.21494	111.695	1.19812	100.839	1.76265	100.803	1.76453	107.117	1.43616	85.8695	2.44331	88.2982	2.32188	97.1484	1.87937	92.3799	2.11779	89.9678	2.2384	86.0271	2.43544	88.1766	2.32796
113.84	1.14212	97.2153	2.03818	88.7698	2.49339	86.1903	2.63243	78.9649	3.02187	89.9055	2.43218	99.0334	1.94018	90.6284	0.904542	110.713	1.26445	111.494	1.22383	111.789	1.2085	101.064	1.76618	100.826	1.77857	107.118	1.45142	85.807	2.46112	88.7444	2.31425	97.48	1.87747	92.4955	2.12669	90.1154	2.2457	86.0022	2.45136	88.2446	2.33924
113.981	1.15032	97.3003	2.04942	88.8224	2.50638	85.9835	2.65939	79.2298	3.02342	89.8971	2.44845	99.0536	1.95492	90.5699	0.9198	110.836	1.27334	111.556	1.23589	111.813	1.22253	101.019	1.78381	100.826	1.79382	107.212	1.46179	85.8208	2.4751	88.6946	2.33142	97.3794	1.89718	92.3567	2.14831	90.1436	2.25897	86.163	2.45799	88.2064	2.35583
113.961	1.16723	97.3188	2.06424	88.8846	2.51885	86.117	2.66802	79.2749	3.03681	90.0491	2.45608	99.2246	1.96152	90.6286	0.928956	110.677	1.29683	111.373	1.26064	111.895	1.23352	101.064	1.79674	100.709	1.81519	107.141	1.48071	85.682	2.49672	88.7592	2.34286	97.4695	1.90735	92.4722	2.15721	89.8533	2.28816	86.0585	2.4779	88.1284	2.3744
113.817	1.1908	97.4891	2.07088	88.889	2.53443	86.2004	2.67935	79.4347	3.04402	90.0597	2.47133	99.2731	1.97473	90.7344	0.935668	110.91	1.3	111.716	1.2581	111.907	1.24817	101.301	1.79968	100.815	1.82495	107.27	1.48926	85.5814	2.51643	88.7094	2.36003	97.4324	1.92388	92.486	2.1712	90.0805	2.29147	86.1132	2.48984	88.2627	2.38236
113.788	1.20822	97.3939	2.09184	88.9319	2.54794	86.2238	2.69391	79.7474	3.04299	90.089	2.48557	99.3875	1.98438	90.934	0.9375	110.715	1.32539	111.558	1.28159	112.095	1.25366	101.142	1.82319	100.909	1.83533	107.141	1.51123	85.6842	2.52597	88.7868	2.37084	97.5479	1.93278	92.5761	2.18137	90.1618	2.30209	86.0485	2.50775	88.4236	2.389
113.701	1.22872	97.384	2.10819	89.2061	2.54898	86.2672	2.70739	80.0887	3.04041	90.2788	2.49116	99.2852	2.00572	91.0984	0.941162	110.862	1.33301	111.741	1.2873	112.06	1.27075	101.323	1.82907	100.979	1.84692	107.435	1.51123	85.7362	2.53805	88.8515	2.38228	97.3837	1.95567	92.5899	2.19536	90.2695	2.31138	85.944	2.52765	88.412	2.40425
113.804	1.23897	97.5638	2.11433	89.0081	2.57548	86.1605	2.72896	80.2485	3.04762	89.9686	2.52371	99.3902	2.01588	91.1806	0.949096	110.899	1.34634	111.546	1.31269	112.107	1.28357	101.209	1.85023	100.968	1.86279	107.423	1.5271	85.7881	2.55012	88.8144	2.39881	97.6264	1.95821	92.4256	2.21825	90.2712	2.32597	85.9191	2.54357	88.3738	2.42084
113.746	1.25793	97.6013	2.12813	89.2727	2.57704	86.1839	2.74352	81.2586	3.009	90.0546	2.5349	99.4858	2.02655	91.0633	0.967408	110.815	1.36602	111.791	1.31523	112.001	1.30432	101.367	1.85728	101.12	1.87012	107.94	1.5155	85.6874	2.56984	88.7265	2.41788	97.7165	1.96838	92.3886	2.23478	90.2463	2.34189	85.9605	2.55618	88.3489	2.43676
113.792	1.27125	97.6199	2.14295	89.1903	2.5973	86.2072	2.75809	88.6891	2.62431	90.2726	2.53896	99.261	2.05449	91.2277	0.97107	110.925	1.37554	111.792	1.33047	112.271	1.30554	101.457	1.86786	100.968	1.89331	107.752	1.54053	85.7394	2.58191	88.7784	2.42996	97.6667	1.98555	92.5296	2.24241	90.1683	2.36047	85.6703	2.58537	88.4832	2.44472
113.82	1.28559	97.7427	2.15215	89.3296	2.60561	86.3107	2.76833	89.0209	2.62225	90.4247	2.54659	99.2152	2.07278	91.7091	0.958252	110.901	1.39204	111.756	1.34761	112.306	1.31897	101.672	1.87197	100.909	1.91162	107.788	1.55395	85.5879	2.60417	88.8431	2.44141	97.7059	1.99826	92.4544	2.26084	90.1434	2.37639	85.8577	2.59068	88.4716	2.45998
113.686	1.30865	97.638	2.17361	89.3725	2.61912	86.264	2.78667	89.5151	2.61144	90.5578	2.55524	99.2542	2.0865	92.1787	0.946044	110.926	1.40601	111.866	1.35713	112.353	1.33179	101.739	1.88373	100.909	1.92688	107.87	1.56494	85.6398	2.61625	88.8951	2.45349	97.5799	2.01925	92.5571	2.27038	90.2114	2.38767	85.5409	2.6212	88.5661	2.46993
113.741	1.32146	97.6661	2.18792	89.6082	2.62224	86.3274	2.79907	89.5411	2.62586	90.5494	2.57151	99.2556	2.10225	92.6365	0.934448	111.073	1.41362	112.001	1.36538	112.295	1.3501	101.66	1.90312	101.133	1.93054	107.858	1.58081	85.5646	2.63469	88.8707	2.46938	97.7208	2.02687	92.5201	2.28691	90.3722	2.3943	85.6487	2.63048	88.382	2.49382
113.864	1.33069	97.7131	2.20121	89.6415	2.63627	86.4809	2.80663	89.8347	2.62586	90.5222	2.5888	99.3324	2.11393	92.6835	0.944214	111.001	1.43267	111.819	1.39013	112.295	1.36536	101.784	1.91194	101.144	1.94519	107.823	1.5979	85.642	2.64549	89.266	2.46429	97.7982	2.03768	92.394	2.30789	90.3075	2.41222	85.7697	2.63911	88.3571	2.50974
113.663	1.35733	97.7791	2.21347	89.8001	2.64354	86.4142	2.82604	89.8416	2.64131	90.7214	2.59388	99.3337	2.12968	93.0944	0.935058	111.16	1.43965	111.746	1.40918	112.354	1.37756	101.829	1.92487	101.168	1.95923	107.741	1.61743	85.7321	2.65566	89.1145	2.48655	97.723	2.05612	92.5477	2.31489	90.2694	2.4288	85.7713	2.6537	88.4383	2.52035
113.709	1.37065	97.8735	2.22421	89.9683	2.6503	86.6577	2.82874	89.9536	2.65109	90.4866	2.62236	99.2314	2.15102	93.0241	0.950928	111.051	1.4606	111.893	1.4168	112.553	1.38245	102.009	1.93075	101.274	1.96899	107.952	1.6217	85.606	2.67665	89.1537	2.49926	97.7241	2.07074	92.5615	2.32887	90.2577	2.44406	85.6403	2.67493	88.3471	2.53959
113.851	1.37885	97.8921	2.23903	90.2136	2.6529	86.521	2.85193	89.8172	2.67426	90.6104	2.63151	99.4872	2.15305	93.2237	0.952758	111.088	1.47393	111.771	1.43838	112.448	1.4032	101.896	1.9519	101.368	1.97937	107.976	1.63574	85.7342	2.68491	89.3201	2.50562	97.776	2.08283	92.4354	2.34985	90.4451	2.44937	85.8144	2.6809	88.3354	2.55485
113.802	1.39729	98.0339	2.24721	90.3337	2.66225	86.6745	2.85948	89.805	2.69074	90.7058	2.64219	99.5074	2.16778	93.1416	0.969238	111.149	1.48599	111.87	1.44853	112.565	1.41235	102.099	1.95661	101.239	2.00134	107.917	1.65405	85.3793	2.71734	89.3339	2.51961	97.6372	2.10444	92.6145	2.35558	90.3008	2.47126	85.8426	2.69417	88.4034	2.56613
113.582	1.42496	97.9197	2.26918	90.3381	2.67783	86.5077	2.88429	89.7928	2.70722	90.7163	2.65745	99.5559	2.18099	93.6112	0.957032	111.138	1.50186	111.614	1.4771	112.413	1.43555	102.099	1.97189	101.438	2.00623	107.976	1.66626	85.6347	2.71924	89.2968	2.53614	97.651	2.11843	92.4249	2.37974	90.3422	2.48387	85.8575	2.7081	88.1662	2.59267
113.8	1.42906	98.2512	2.26714	90.4292	2.68874	86.8013	2.88429	89.9144	2.71649	90.8023	2.66863	99.4159	2.20436	93.6583	0.966796	111.382	1.5044	112.005	1.47202	112.436	1.44959	102.166	1.98364	101.509	2.01782	108	1.6803	85.4959	2.74086	89.4632	2.5425	97.6267	2.13432	92.3878	2.39627	90.2908	2.50112	85.9122	2.72005	88.1413	2.60859
113.647	1.45315	98.2697	2.28196	90.5492	2.6981	86.7046	2.90532	89.7971	2.73864	90.8223	2.68338	99.5586	2.21249	93.6936	0.977172	111.224	1.52788	111.908	1.49233	112.566	1.45813	102.301	1.99187	101.485	2.0343	107.929	1.69922	85.4843	2.75612	89.3753	2.56157	97.7167	2.1445	92.5033	2.40517	90.3455	2.51306	86.0863	2.72602	88.0501	2.62783
113.779	1.46186	98.3831	2.29167	90.5246	2.71524	86.6479	2.9242	90.0046	2.74327	90.7856	2.70118	99.6448	2.22367	93.8462	0.981446	111.152	1.54692	111.847	1.51074	112.589	1.47217	102.233	2.01068	101.532	2.04712	107.8	1.72119	85.4472	2.77265	89.4908	2.57047	97.6161	2.1642	92.4027	2.42488	90.3737	2.52633	86.0083	2.74459	88.1446	2.63778
113.872	1.47262	98.2215	2.3162	90.5772	2.72823	86.7814	2.93283	90.0307	2.75769	90.8905	2.71135	99.7969	2.23129	93.9284	0.98938	111.445	1.54692	111.958	1.52026	112.906	1.47095	102.301	2.02243	101.615	2.05811	107.918	1.73035	85.4356	2.78791	89.5046	2.58446	97.8079	2.16929	92.5818	2.4306	90.5478	2.5323	86.063	2.75653	88.0533	2.65702
113.681	1.49875	98.4108	2.32182	90.6201	2.74174	86.7747	2.94901	90.0567	2.77211	91.0047	2.72101	99.6757	2.25364	93.9638	0.999756	111.434	1.56279	111.751	1.54629	113	1.48132	102.413	2.03184	101.58	2.0752	107.894	1.74683	85.3476	2.80698	89.671	2.59081	97.7963	2.18455	92.4938	2.44967	90.5362	2.54755	86.0647	2.77113	88.1611	2.66631
113.756	1.51053	98.4673	2.3346	90.7305	2.75161	87.0382	2.95062	90.0731	2.78704	91.0341	2.73525	99.7525	2.26533	94.0225	1.00891	111.398	1.57993	112.118	1.54248	112.965	1.49841	102.391	2.0483	101.768	2.08069	108.082	1.75232	85.5522	2.81143	89.5576	2.61116	97.5812	2.20998	92.5331	2.46239	90.4582	2.56613	86.0265	2.78772	88.0168	2.6882
113.698	1.52949	98.3531	2.35658	90.7927	2.76408	86.9016	2.97381	90.1469	2.79889	91.1013	2.74745	99.9141	2.27244	94.1048	1.01685	111.508	1.58945	111.935	1.56724	113.106	1.50635	102.571	2.05417	101.697	2.09961	108.259	1.75842	85.5278	2.82733	89.7113	2.61815	97.8112	2.21316	92.5723	2.4751	90.367	2.58537	86.0812	2.79966	88.2175	2.69285
113.754	1.5423	98.4001	2.36986	90.8164	2.77863	87.045	2.98191	90.1252	2.81588	91.0457	2.76626	99.9909	2.28412	94.2105	1.02356	111.362	1.61231	111.96	1.5812	113.106	1.52161	102.593	2.06828	101.803	2.10938	108.188	1.77734	85.4653	2.84513	89.7632	2.63023	97.6088	2.23795	92.7387	2.48146	90.3951	2.59864	86.0033	2.81823	87.9537	2.72071
113.715	1.56024	98.4187	2.38469	90.9268	2.7885	87.1084	2.99431	90.1417	2.83082	91.1978	2.77389	99.7848	2.31105	94.2458	1.03394	111.375	1.62691	112.034	1.59263	112.954	1.5448	102.683	2.07886	101.744	2.12769	108.388	1.78223	85.3011	2.86802	89.7262	2.64676	97.6989	2.24813	92.7779	2.49418	90.41	2.61257	85.912	2.83747	87.8359	2.74128
113.59	1.58278	98.6269	2.38929	91.0082	2.79993	87.0417	3.01372	90.1485	2.84627	91.2366	2.78762	99.9276	2.31918	94.2106	1.04797	111.522	1.63452	111.961	1.61167	113.189	1.54785	103.158	2.06945	101.791	2.1405	108.2	1.80725	85.5565	2.86992	89.829	2.6563	97.6364	2.26593	92.5882	2.51834	90.5178	2.62186	85.9136	2.85207	87.9437	2.75056
113.655	1.59508	98.5696	2.40819	90.9644	2.81812	87.1752	3.02235	90.2415	2.85708	91.1999	2.80542	100.004	2.33086	94.2577	1.05774	111.62	1.64468	111.925	1.62881	112.942	1.57593	103.248	2.08003	101.815	2.15454	108.142	1.82556	85.5576	2.88455	89.9064	2.66711	97.6248	2.28119	92.6656	2.52915	90.4398	2.64043	85.9949	2.86268	87.9321	2.76582
113.721	1.60738	98.5407	2.42557	91.1326	2.82487	87.1885	3.03746	90.4395	2.86223	91.3425	2.81356	100.015	2.3461	94.293	1.06812	111.56	1.66309	111.95	1.64277	113.118	1.58203	103.598	2.07709	101.745	2.17346	108.142	1.84082	85.4315	2.90553	89.9964	2.67728	97.7149	2.29136	92.5396	2.55012	90.3353	2.66034	86.0098	2.87662	87.947	2.77975
113.672	1.62582	98.692	2.43324	91.0502	2.84513	87.282	3.04824	90.3031	2.8854	91.3342	2.82983	100.082	2.3583	94.34	1.07788	111.548	1.67896	111.975	1.65674	113.165	1.59485	103.722	2.08591	102.027	2.17407	108.459	1.8396	85.5852	2.91252	89.8831	2.69763	97.7414	2.30471	92.5661	2.56348	90.4298	2.67029	85.8655	2.89851	87.8292	2.80032
113.813	1.63402	98.796	2.44346	91.1413	2.85604	87.0752	3.07521	90.4437	2.89364	91.439	2.84	100.187	2.36846	94.3284	1.0907	111.597	1.69165	111.878	1.67705	113.13	1.61194	103.835	2.09531	101.921	2.19482	108.248	1.86584	85.6117	2.92587	90.1003	2.70144	97.5645	2.32824	92.7579	2.56856	90.2855	2.69218	85.814	2.91576	87.9105	2.81093
113.736	1.654	98.805	2.45879	91.271	2.86488	87.1086	3.08923	90.3933	2.91218	91.3741	2.85932	100.095	2.38929	94.4106	1.09863	111.732	1.6999	112.086	1.68149	113.224	1.62232	104.558	2.07298	101.733	2.21985	108.529	1.86645	85.4474	2.94876	90.165	2.71289	97.8834	2.32696	92.6064	2.59082	90.4331	2.69948	85.8157	2.93035	87.806	2.83084
113.716	1.67091	98.9564	2.46646	91.5067	2.86799	87.4422	3.08707	90.4289	2.92609	91.611	2.86237	100.124	2.40351	94.1525	1.12427	111.733	1.71514	112.123	1.69482	113.084	1.6449	105.258	2.05182	101.722	2.23572	108.353	1.89087	85.3977	2.96593	90.0008	2.73577	97.8209	2.34477	92.6456	2.60353	90.4082	2.7154	85.7642	2.9476	87.9536	2.83813
113.914	1.67604	98.8991	2.48537	91.6171	2.87787	87.2154	3.11512	90.4836	2.93896	91.4705	2.88576	100.173	2.41672	94.3873	1.12427	111.599	1.73735	111.904	1.72148	113.307	1.64856	106.784	1.98776	101.78	2.24793	108.424	1.90247	85.4369	2.97864	90.0654	2.74722	97.8856	2.35621	92.5831	2.62133	90.4231	2.72933	85.872	2.95689	87.8888	2.85605
113.695	1.70371	99.003	2.49559	91.5733	2.89605	87.3889	3.12159	90.4809	2.95493	91.5188	2.89898	100.146	2.43399	94.3639	1.1377	111.6	1.75259	112.137	1.72466	113.365	1.66077	108.354	1.92134	101.933	2.25525	108.377	1.92017	85.2727	3.00153	90.2318	2.75358	97.9375	2.36829	92.6986	2.63024	90.438	2.74327	85.6879	2.98077	88.0629	2.86202
113.627	1.72318	98.9931	2.51194	91.7029	2.90488	87.5423	3.12914	90.6121	2.96368	91.5859	2.91119	100.288	2.44212	94.4344	1.14624	111.722	1.76148	112.04	1.74497	113.272	1.68091	109.021	1.90195	101.886	2.27295	108.624	1.92261	85.5789	3.0009	90.2965	2.76502	97.786	2.39054	92.6997	2.64486	90.4264	2.75852	85.7426	2.99271	88.0513	2.87728
113.702	1.73496	98.9453	2.53034	91.8519	2.91268	87.6257	3.14047	90.6859	2.97553	91.521	2.93051	100.224	2.46143	94.3523	1.16272	111.674	1.77925	112.065	1.75894	113.178	1.70105	109.574	1.88843	101.98	2.28333	108.506	1.94397	85.3639	3.02633	90.2975	2.77964	97.8888	2.40008	92.5482	2.66711	90.4015	2.77445	85.8769	3.00068	87.9733	2.89585
113.634	1.75443	98.9164	2.54772	91.7695	2.93294	87.509	3.16258	90.5877	2.99664	91.6825	2.93763	100.197	2.4787	94.4933	1.1676	111.589	1.79893	111.943	1.78052	113.354	1.70715	109.97	1.88314	102.051	2.29492	108.624	1.95312	85.3395	3.04222	90.2478	2.79681	97.9662	2.41089	92.6638	2.67601	90.3766	2.79037	85.852	3.0166	88.028	2.9078
113.662	1.76878	99.0298	2.55743	91.9281	2.94021	87.6825	3.16905	90.5946	3.01209	91.5797	2.95899	100.208	2.49394	94.5755	1.17554	111.81	1.80273	111.956	1.79512	113.342	1.72302	110.286	1.88196	102.098	2.30774	108.542	1.97266	85.4169	3.05303	90.3125	2.80825	97.8401	2.43187	92.525	2.69763	90.5374	2.797	85.9067	3.02854	88.1093	2.91841
113.708	1.7821	99.0674	2.57123	92.0385	2.95008	87.6959	3.18415	90.7544	3.0193	91.628	2.97221	100.247	2.50766	94.646	1.18408	111.822	1.81733	112.079	1.804	113.331	1.73889	110.602	1.88079	102.075	2.32422	108.718	1.97876	85.5706	3.06002	90.5043	2.81334	97.9048	2.44331	92.5896	2.70907	90.4462	2.81624	85.8287	3.04712	88.0711	2.935
113.764	1.79491	99.1523	2.58247	91.9368	2.97139	87.6492	3.20249	90.79	3.0332	91.9782	2.96916	100.239	2.52391	94.5287	1.20239	111.652	1.84146	112.018	1.82241	113.448	1.74805	110.726	1.8896	102.039	2.34131	108.742	1.9928	85.5844	3.07401	90.3654	2.83496	97.9567	2.45539	92.7305	2.7167	90.3815	2.83415	85.6181	3.07233	88.0993	2.94826
113.734	1.81233	99.114	2.60036	92.134	2.97658	87.8827	3.20572	90.9115	3.04247	91.649	3.00272	100.268	2.53814	94.4232	1.22009	111.714	1.85352	111.909	1.84336	113.308	1.77063	110.839	1.89901	102.016	2.35779	108.765	2.00684	85.382	3.09881	90.4301	2.8464	97.9197	2.47192	92.7571	2.73005	90.4495	2.84543	85.7259	3.08161	88.1938	2.95822
113.647	1.83283	99.1704	2.61314	92.0226	2.9984	87.8961	3.22082	90.7655	3.06616	91.8576	3.0073	100.458	2.54373	94.4585	1.23047	111.702	1.86939	111.909	1.85859	113.237	1.78955	110.929	1.90959	102.239	2.36145	108.847	2.01782	85.3449	3.11534	90.5965	2.85276	98.1115	2.47701	92.7454	2.74531	90.544	2.85538	85.5417	3.1055	88.0362	2.98077
113.732	1.8441	99.0278	2.63665	91.9981	3.01555	87.9495	3.23377	90.782	3.0811	91.7455	3.02916	100.337	2.56608	94.752	1.22742	111.654	1.88716	112.179	1.85986	113.378	1.79749	110.951	1.92369	102.145	2.38159	108.789	2.03613	85.3333	3.1306	90.5849	2.86802	97.9345	2.50053	92.772	2.75866	90.3996	2.87728	85.5965	3.11744	88.1573	2.9894
113.569	1.8687	99.236	2.64125	92.3013	3.01503	87.9429	3.24995	90.7985	3.09603	91.8504	3.03933	100.461	2.57523	94.5995	1.24756	111.874	1.89097	111.984	1.88525	113.484	1.80725	111.132	1.92957	102.204	2.3938	108.848	2.04834	85.2581	3.14903	90.5351	2.88518	98.0882	2.50753	92.7603	2.77392	90.6136	2.88126	85.6511	3.12938	88.3049	2.99669
113.644	1.88048	99.2925	2.65402	92.1803	3.03737	87.8362	3.27152	90.7767	3.11302	91.9553	3.0495	100.274	2.60114	94.6348	1.25793	111.85	1.90747	112.058	1.89668	113.437	1.82495	111.256	1.93839	102.157	2.4115	108.812	2.06543	85.4245	3.15539	90.4726	2.90299	97.9748	2.52787	92.7741	2.78791	90.4427	2.90448	85.5997	3.14663	88.1075	3.02124
113.624	1.89739	99.093	2.6806	92.4449	3.03893	87.9796	3.27961	90.669	3.13465	92.0601	3.05967	100.454	2.60723	94.6466	1.26953	111.924	1.9189	112.022	1.91382	113.39	1.84265	111.357	1.94838	102.134	2.42798	108.965	2.07275	85.2603	3.17828	90.3847	2.92206	97.9632	2.54313	92.737	2.80444	90.3913	2.92173	85.6544	3.15857	88.0826	3.03716
113.499	1.91994	99.14	2.69389	92.2372	3.06595	88.1131	3.28824	90.7906	3.14392	92.1084	3.07289	100.418	2.62501	94.7993	1.2738	111.863	1.93731	112.083	1.92588	113.414	1.85669	111.289	1.96719	102.04	2.44812	108.836	2.09473	85.096	3.20117	90.5129	2.93032	97.7863	2.56665	92.6618	2.82288	90.4062	2.93566	85.5499	3.17847	88.1373	3.0491
113.621	1.92916	99.2819	2.70206	92.4054	3.0727	88.2465	3.29687	90.8739	3.15525	92.1189	3.08815	100.447	2.63924	94.9871	1.27625	111.925	1.94937	112.023	1.94429	113.332	1.87622	111.481	1.97248	102.158	2.45728	108.883	2.10754	85.2243	3.20943	90.6412	2.93859	98.0035	2.57047	92.7519	2.83305	90.3946	2.95092	85.4454	3.19838	88.1389	3.0637
113.734	1.93889	99.2435	2.71995	92.3712	3.09037	88.3299	3.30819	90.8426	3.17276	91.9313	3.11408	100.468	2.65397	94.7877	1.29883	111.828	1.96968	112.011	1.96015	113.25	1.89575	111.469	1.98835	102.24	2.46826	108.789	2.12769	85.2253	3.22406	90.6295	2.95385	97.9156	2.58954	92.7785	2.8464	90.3298	2.96883	85.6062	3.20501	88.0609	3.08228
113.695	1.95683	99.2336	2.73631	92.4142	3.10388	88.6035	3.30927	90.8686	3.18718	92.1777	3.11662	100.554	2.66515	95.046	1.29761	111.89	1.98174	112.122	1.96968	113.32	1.90735	111.65	1.99422	102.275	2.48169	108.989	2.13257	85.1628	3.24186	90.7069	2.96466	98.0692	2.59654	92.8177	2.85912	90.2917	2.98542	85.6344	3.21828	88.0095	3.09953
