# Supplementary material for: Biophysical properties of single rotavirus particles account for the functions of protein shells in a multilayered virus
Source: eLife. 2018 Sep 11;7:e37295. doi: 10.7554/eLife.37295 (PMC6133545; doi:10.7554/eLife.37295)
Supplement: Figure 4—source data 1. [file elife-37295-fig4-data1.xlsx]

## Sheet: FIGURE 4(A)
k (N/m)	k (N/m)	k (N/m)		TLP	k = Elastic constant
0.808169	0.43418	0.237496		DLP
1.29037	0.295609	0.250069		SLP
1.05006	0.588757	0.17547
0.762604	0.387377	0.17657
0.569714	0.226344	0.22179
0.924358	0.206088	0.161855
0.81729	0.333855	0.159756
0.381548	0.120954	0.22791
1.37943	0.317579	0.371502
1.05526	0.669526	0.272724
1.12182	0.154595	0.153559
0.466115		0.224313
1.0176		0.295236
0.881671		0.211412
0.576009		0.155603
1.07622		0.209483
0.691017
1.46921
0.446519
0.728697
1.06432
0.58
0.455885
0.333891
0.90543
0.545844
0.449076
0.587318
0.455273
0.343318
0.654978
0.465668
0.991024
0.742136
0.788367
0.88948
0.430703
0.41745
0.322345
0.959143
0.922899
0.904351
0.897593
0.874613
0.885371
