# Supplementary material for: Biophysical properties of single rotavirus particles account for the functions of protein shells in a multilayered virus
Source: eLife. 2018 Sep 11;7:e37295. doi: 10.7554/eLife.37295 (PMC6133545; doi:10.7554/eLife.37295)
Supplement: Figure 4—figure supplement 2—source data 1. [file elife-37295-fig4-figsupp2-data1.xlsx]

## Sheet: FIGURE 4-FIGURE SUPPLEMENT 1
Ɛ	Ɛ	Ɛ		TLP	Ɛ = Yield strain
0.226995	0.097	0.0325654		DLP
0.286328	0.064	0.0404245		SLP
0.109612	0.11	0.0656492
0.104882	0.076	0.0400387
0.0833333	0.0746397	0.0560461
0.155594	0.058014	0.0530235
0.139877	0.0575787	0.0443986
0.17065	0.175567	0.0211125
0.173768	0.0619025	0.040662
0.295748	0.095128	0.06102
0.3311	0.0500107	0.0317815
0.145455		0.0306662
0.120963		0.0991816
0.0659574		0.0398772
0.151845		0.0295404
0.202951		0.0378742
0.178261
0.0731532
0.203113
0.142291
0.117481
0.230905
0.224476
0.288197
0.224571
0.228329
0.0895364
0.158169
0.171138
0.184391
0.107713
0.317639
0.146741
0.368342
0.0869085
0.291763
0.238095
0.268845
0.315959
0.167828
0.239112
0.183527
0.292903
0.255994
0.193811
