# Supplementary material for: Biophysical properties of single rotavirus particles account for the functions of protein shells in a multilayered virus
Source: eLife. 2018 Sep 11;7:e37295. doi: 10.7554/eLife.37295 (PMC6133545; doi:10.7554/eLife.37295)
Supplement: Figure 5—source data 1. [file elife-37295-fig5-data1.xlsx]

## Sheet: FIGURE 5(E)
ΔHeight (nm)	ΔHeight (nm)	ΔHeight (nm)	ΔHeight (nm)	ΔHeight (nm)	ΔHeight (nm)	ΔHeight (nm)	ΔHeight (nm)	ΔHeight (nm)	ΔHeight (nm)	ΔHeight (nm)	ΔHeight (nm)	ΔHeight (nm)	ΔHeight (nm)	ΔHeight (nm)	ΔHeight (nm)	ΔHeight (nm)	ΔHeight (nm)	ΔHeight (nm)		TLP
0	0	0	0	2.3534	0	0	-3.78401	-4.08288	0	0	0	0	0	0	-3.8691	0	0	0		TLP w/o Ca
-0.717751	-1.3876	-0.24483	-0.062705	2.3534	0	-0.603873	-4.81864	-3.53011	-0.544742	-1.71463	-3.26432	-2.02476	-1.65566	-0.205609	-4.18024	-0.104834	0.475787	-0.101677		DLP
0.428962	-0.63995	-0.414983	-0.090055	0.488163	0.48113	-0.48527	-4.39618	-4.0511	-1.07096	-9.20876	-0.588987	0.094498	-8.28259	-1.28694	-0.787985	-1.19677	0.398479	0.262362		SLP
0.210613	-1.82632	-0.648304	-0.222904	-1.36702	0	-0.503726	-3.49215	-3.3488	-0.765524	-10.1989	-2.28572	0.282193	-7.91762	-3.03516	0	-0.696447	-3.47533	-13.4846
0.709299	-2.0913	-0.502074	0.136622	-0.554184	0.295234	-0.143079	-5.03312	-3.30817	-11.735	-10.3776	-2.22675	-2.17285	-7.82311	-12.4495	-1.66418	-3.22616	-4.5873	-30.9411
0.138922	-2.08799	-1.1039	1.6859	-0.259655	0.515302	-0.612825	-4.27086	-3.66227	-17.7637	-11.2322	-2.83021	-9.75372	-10.3632	-32.6745	-0.737177	-22.4905	-11.3813	-43.6121
0.246305	-1.01934	-1.18766	-0.241323	-0.700453	0.442046	-0.410635	-4.6365	-3.66966	-17.5362	-10.4702	-1.72738	-10.2976	-10.5792	-42.8181	-4.20381	-11.4495	-11.6414
-0.070669	-1.423	-1.51613	-0.008044	-0.868025	0.479997	-0.831866	-4.71196	-3.91403	-20.1624	-10.6284	-8.67235	-9.79036	-11.3156		-7.73485	-38.508	-18.2004
0.84667	-1.25936	-0.260169	-0.55003	-0.165975	0.448373	-0.695092	-4.69119	-4.08389	-19.7809	-10.9255	-8.67235	-12.3411	-10.6569		-16.8806	-32.4641	-35.3056
0.485966	-1.94296	-1.44349	0.233978	-0.0351447	0.788069	-0.819854	-3.33351	-4.26404	-20.0067	-9.97364	-10.0426		-10.9862		-45.1721		-35.736
0.851748	-1.43243	-1.53764	-0.085222	1.3178	0.544	-1.23672	-4.49273	-3.98805	-26.0626	-10.4021	-11.355		-10.9002		-33.2691		-39.5274
0.358249	-1.37338	-0.543845	0.668149	-1.57596	0.66269	-0.755416	-4.09541	-4.55152		-11.206	-9.18209		-10.9876		-41.6425
0.212298	-1.47052	-1.24983	0.397101	0.0243153	0.885915	-0.880036	-1.32389	-2.53525		-11.348	-8.93853		-10.865
0.359907	0.302905	-1.71283	-0.504368	-0.0815847	0.929501	-1.04188	-2.48124	-3.91089		-10.9031	-8.2535		-10.9041
0.344453	0.302905	-1.19149	0.833515	1.26927	0.829654	-0.815132	0	-3.2977					-11.9002
-0.197984	0.384102	-0.693227	0.517837	0.36124	0.679198	-0.744385	-2.58145	-3.00358					-14.2254
0.157049	0.384102	0.152396	0.415178	0.509417	0.711631	-0.959049	-3.22894	-3.1936					-31.046
-0.273963	-2.12984	0.376222	1.03804	1.88648	0.976971	-0.824397	-3.13526	-3.45508
-0.229186	0.065481	-0.525004	0.897456	0.957622	0.765378	-1.41188	-3.4116	-3.27416
-0.51458	0.629107	-0.082354	0.511787	0.580557	0.883273	-1.51091	-3.4116	-3.27416
-0.110518	-0.164832	0.269713	1.42449	-0.943945	0.670015	-3.99255	-2.94954	-1.89464
-0.11034	1.82104	-0.375139	0.74308	1.47469	0.776683	-5.13529	-3.43804	-1.85219
-0.373092	-1.81818	-0.221228	0.912225	0.0200003	0.560791	-5.07089	-3.40589	-1.72209
-0.74307	-0.812917	0.147604	0.897554	-1.44312	0.682287	-5.0034	-3.77399	-1.72209
-0.342916	-0.542232	-0.216505		-0.494765	0.739742	-5.06883	-2.94223	-1.16465
-0.79393	-2.2179	-1.68952		-0.266535	0.454467	-4.9571	-3.06218	-4.82446
-0.562682	-0.058036	-3.64517		-0.621385	0.741778	-5.13767	-3.06218	-1.8863
-0.848748	-2.82912	-2.38508		-0.655392	0.422777	-4.86647	-3.81202	0
-0.400292	-0.892166	-1.30076		1.21558	0.708256	-5.06231	-2.98037	-1.78317
-0.472743	-0.720675	0.327267		0.977104	0.766032		-3.35757	-1.76082
-0.622743	-1.25578	-0.259515		0.476097	0.417618		-3.51156	-1.1932
-0.867203	-1.59341	-4.07488		1.44518	0.361494		-3.27291	-0.903214
	-1.14616	-1.79341		2.10994	0.557782		-3.46735	-1.94864
	-0.848713			0.977548	0.64196		-3.43518	-1.49863
	-0.702869			1.60688	0.597613		-3.48236	-1.98645
	-1.93422			0.235436	0.471897		-3.14134	-2.21766
				-0.429252	0.64467		-3.58718	-3.90303
				-0.135707	0.694058		-3.58718	-3.02009
				0.480244	0.705265		-4.09386	-3.79507
				1.81421	0.705293		-4.09386	-3.6477
				0.657074	0.300542		-4.01955	-3.86931
				1.48226	0.530583		-4.7142	-2.21124
				0.426256	0.228504		-8.62297	-3.43447
				0.856617	0.300817		-8.62297	-3.90862
				0.455923	0.279645		-8.23893	-3.42871
				0.0016773	0.354937		-7.86332	-4.15778
				0.582744	-0.018996		-9.08025	-6.16944
				1.44535	0.339479		-7.34368	-7.0696
				1.76513	-0.008227		-9.10735	-7.82902
				1.15503	-0.110212		-8.33861	-3.29139
				1.97978	0.055876		-8.26664	-7.89593
				1.88953	0.049379		-8.26149	-7.59108
				1.63277	-0.088553		-7.9028	-6.22271
				1.54384	0.269829		-8.50144	-8.85643
				2.21742	0.550382		-9.45319	-7.18046
				1.37351	0.140989		-8.43394	-7.18046
				0.953571	0.475694		-8.10027	-7.57215
				-0.261355	0.476059		-8.82934	-7.49413
				-0.314252	0.693187		-8.48872	-7.66368
				-0.0865187			-8.019	-8.29578
				1.0879			-7.48758	-7.93191
				0.496294			-8.00367	-8.25669
				1.24084			-8.35463	-7.48453
				1.1811			-8.56373	-7.9069
				1.01585			-9.55722	-6.7973
				-0.694952				-7.43554
				-0.502889				-7.80743
				0.793761				-10.0421
				2.50813				-10.5002
				1.75386				-10.6879
				1.67188				-10.4772
				1.10469				-10.5886
				1.17459				-11.0565
				0.53979				-10.1084
				1.99858				-9.70925
				0.168649				-9.77302
				0.513279
				0.315461
				0.918791
				0.255616
				0.826954
