# Supplementary material for: Biophysical properties of single rotavirus particles account for the functions of protein shells in a multilayered virus
Source: eLife. 2018 Sep 11;7:e37295. doi: 10.7554/eLife.37295 (PMC6133545; doi:10.7554/eLife.37295)
Supplement: Figure 5—figure supplement 1—source data 1. [file elife-37295-fig5-figsupp1-data1.xlsx]

## Sheet: FIGURE 5-FIGURE SUPPLEMENT 1
Height (nm)	Height (nm)	Height (nm)	Height (nm)	Height (nm)	Height (nm)	Height (nm)	Height (nm)	Height (nm)	Height (nm)	Height (nm)	Height (nm)	Height (nm)	Height (nm)	Height (nm)	Height (nm)	Height (nm)	Height (nm)	Height (nm)	Height (nm)	Height (nm)	Height (nm)	Height (nm)	Height (nm)	Height (nm)	Height (nm)	Height (nm)	Height (nm)	Height (nm)	Height (nm)	Height (nm)	Height (nm)	Height (nm)	Height (nm)	Height (nm)	Height (nm)	Height (nm)	Height (nm)	Height (nm)	Height (nm)	Height (nm)	Height (nm)	Height (nm)	Height (nm)	Height (nm)	Height (nm)	Height (nm)	Height (nm)	Height (nm)	Height (nm)
0.177763	-1.30582	-1.33455	-0.6357	-0.08716	-0.230723	-0.722735	-0.422609	-0.313257	-0.652709	-0.345986	-2.52199	-0.984869	-1.60481	0.18035	-0.8961	0.048657	-0.15872	-1.23333	-0.294705	-2.96318	-0.924805	-0.730557	-0.418985	-0.333461	-0.160113	-1.51016	-0.621622	-0.535889	-0.535889	-0.89788	-0.499475	-1.34755	-1.15744	-1.54279	-1.01144	-0.872995	-0.841436	-0.938186	-1.03	0.702832	-0.997708	-0.384412	-0.445862	-1.08566	-0.062551	-0.079526	-0.663064	0.569198	-0.009124
1.16583	-1.48743	-1.50258	-1.13738	-0.689883	-0.089915	-0.203418	-0.371401	-0.315882	-1.21878	0.507866	-2.50087	-1.35218	-0.015724	0.367407	-0.949078	-0.186969	-0.456694	-1.28598	-0.868405	-3.54652	-1.37686	-0.913845	-1.41303	-0.604671	-0.523333	-1.58206	-1.36262	-1.00446	-1.00446	-1.59987	-0.706079	-1.42931	-1.11429	-1.17811	-1.48153	-1.11256	-1.4155	-1.56465	-0.851136	-1.36718	-0.180021	-0.958356	-1.26157	-1.10299	-0.35964	-0.228543	-0.262582	-0.198441	-0.211487
1.16583	-1.48743	-1.50258	-1.13738	-0.689883	-0.089915	-0.203418	-0.371401	-0.315882	-1.21878	0.507866	-2.50087	-1.35218	-0.015724	0.367407	-0.949078	-0.186969	-0.456694	-1.28598	-0.868405	-3.54652	-1.37686	-0.913845	-1.41303	-0.604671	-0.523333	-1.58206	-1.36262	-1.00446	-1.00446	-1.59987	-0.706079	-1.42931	-1.11429	-1.17811	-1.48153	-1.11256	-1.4155	-1.56465	-0.851136	-1.36718	-0.180021	-0.958356	-1.26157	-1.10299	-0.35964	-0.228543	-0.262582	-0.198441	-0.211487
0.032143	-1.4965	-1.14609	-0.964467	0.194484	-0.097526	-0.535545	-0.424414	-0.467889	-0.92915	-0.486268	-2.62116	-0.882375	-1.54595	-0.161383	-1.08316	-0.017036	-0.451799	-1.22988	-0.449009	-3.07269	-1.1523	-1.69947	-0.449654	-0.555039	-0.247829	-1.40034	-0.991509	-0.568099	-0.568099	-1.30031	-1.10095	-1.26411	-1.41977	-1.24852	-1.05024	-1.00397	-1.72514	-1.0145	-0.93814	-0.138808	-1.00038	-0.424118	-0.20189	-1.02631	-0.154803	0.062151	-0.664432	0.607903	-0.013891
-0.629051	-1.73512	-1.44498	-1.02312	-0.883704	0.321969	0.532692	0.037957	-0.37185	-0.549816	-0.966615	-2.5489	-1.35555	-1.59417	0.211893	-1.357	-0.061561	-0.29387	-0.710314	-0.528965	-3.42322	-0.70024	-1.28272	0.310906	-0.05037	-0.86517	-0.814794	-1.37115	-1.31349	-1.31349	-1.11192	-0.800959	-1.22908	-0.809267	-1.61323	-1.23383	-1.18464	-1.80476	-1.13511	-1.30377	-0.590164	-0.837543	-0.643906	-0.133286	-0.682098	-0.418018	-0.76933	-0.504581	-0.118599	0.141779
-1.10902	-1.37066	-1.08848	-1.27044	0.420891	0.034236	-0.266324	-0.108471	-0.196983	-0.400232	-0.933527	-2.6225	-0.932469	-1.44349	-0.503664	-0.370474	0.435216	0.411403	-1.12113	-0.016185	-3.46303	-0.195524	-1.50805	-0.920234	-0.467656	-0.729772	-1.47352	-0.953346	-1.53082	-1.53082	-0.999126	-0.775569	-1.20399	-0.834596	-0.889875	-0.615775	-0.889281	-1.74086	-1.42541	-1.20401	-1.04267	-0.724069	-0.763355	-0.334291	-1.02564	-0.633408	-0.898862	-0.439482	0.034059	-0.03419
-0.509534	-1.00231	6.22341	-0.955556	0.043083	-0.526801	-0.131955	0.774159	0.365945	-0.861383	-0.153192	-2.55023	-1.03208	-0.978094	-0.363878	-0.41088	-0.029536	0.382564	-0.788338	0.604207	-2.87969	-1.23761	-1.41814	-1.09351	-0.383214	-0.506628	-1.26155	-0.632576	-1.34241	-1.34241	-1.6045	-0.849117	-1.16895	-1.11124	-0.74095	-0.892752	-1.39682	-1.63375	-1.21917	-0.449033	-0.793649	-1.12153	-1.12322	-0.919343	-0.448004	-0.289628	-0.703153	-0.373046	-0.3656	-0.018596
-0.662692	-1.43161	-1.21765	-0.829335	-0.426617	0.399428	-0.837587	-0.586259	-0.159567	-0.24488	-0.073412	-2.2503	-1.44945	-1.20095	0.461428	-1.10526	2.24156	0.013924	-0.918974	0.276564	-3.10627	-1.15312	-1.69016	-1.11069	-0.006739	-0.511306	-0.752948	-0.541648	-0.812666	-0.812666	-1.72513	-0.963803	-0.490148	-1.41672	-1.46507	-0.928379	-1.10146	-1.2897	-0.902483	-0.909572	-0.639192	-0.587829	-0.58895	-1.07369	-0.978315	-0.505049	-0.45915	0.065588	-0.212942	-0.101152
-0.58236	-0.833693	-0.674388	-0.656453	-0.709549	-0.635378	-0.749457	-0.125692	0.855724	-0.422139	0.193104	-1.95036	-0.652805	-1.237	-0.160746	-0.118713	3.43872	0.485769	1.09819	1.16288	-3.14606	0.332127	-1.49526	-0.941075	-0.657485	-1.07629	-1.22491	-1.05768	-1.31015	-1.31015	-0.911957	-0.985136	-0.838596	-1.11523	-0.695024	-1.05736	-1.4598	-1.08572	-0.959328	-0.156122	-0.344658	-0.941274	-0.334864	-0.621004	-0.808247	-0.25352	-0.401915	0.410839	-0.153669	0.143136
-0.216332	-1.25908	-0.926585	-1.3221	-0.340286	-0.029114	-0.054786	-1.06405	0.344768	-0.042836	0.926778	-0.24388	0.08801	0.068845	0.072424	0.681335	3.11404	0.363546	1.61775	1.03623	-2.88959	1.76471	-0.938401	-1.25443	-0.946578	-1.13329	-1.0596	-0.503455	-1.02835	-1.02835	-1.51733	-0.591764	-1.27048	-0.73816	-1.33986	-0.587266	-1.26693	-0.931885	-0.613014	-0.475062	-0.7026	-1.10525	-0.881495	-0.505679	-0.650807	-0.143199	-0.06613	0.197154	-0.413252	0.345498
-1.25664	-1.64169	-0.896935	-1.52273	-0.483142	-0.223464	0.220112	-0.136562	0.192791	-0.406863	3.52789	0.336206	1.16478	1.24675	2.01834	0.967479	3.00382	2.70304	1.81393	0.848633	-2.55584	3.7636	-0.603421	0.082486	-0.056492	0.262785	0.10266	0.661387	-1.19899	-1.19899	-0.984309	0.134004	-1.57224	-1.41721	-0.709919	-0.856352	-0.084425	-1.00806	-0.576475	-1.30914	-0.267991	-0.805003	-0.534025	-0.426532	-0.807582	0.388481	-0.569197	-0.251388	0.81332	-0.063931
-0.890608	-1.13323	0.018165	-0.227314	0.306349	0.196032	1.24163	0.886113	2.43663	0.43939	2.53393	0.081628	-0.335589	0.358076	2.2982	2.37452	1.41847	1.78705	1.1195	1.46905	-1.64568	2.90828	0.046787	0.702969	0.168026	0.485899	1.2952	0.048319	-0.030041	-0.030041	-0.889307	-0.639922	-0.743441	6.99088	-0.514301	-0.993254	0.108446	-0.433997	-0.837157	0.052833	-0.065659	-0.782237	-0.567045	0.249067	-0.276637	0.405418	-0.513564	-0.371688	2.74826	0.698734
-0.483433	-0.395239	-1.21287	0.92613	1.23741	3.2234	2.96397	2.84085	3.12511	-0.344894	1.81995	-0.038667	0.367643	1.3959	3.03009	2.0537	0.794637	0.811416	0.241761	1.51492	-0.564863	0.658179	1.03545	6.89581	2.08534	1.13494	1.24346	0.792964	-0.247372	-0.247372	-0.262898	-0.147644	0.122134	-0.411804	-0.584707	-0.328502	0.263725	-0.837018	-0.800648	-0.220939	0.555719	-0.435304	-0.219545	0.23483	-0.526796	-0.23023	0.103974	0.160329	1.73362	1.17648
-1.33694	-0.264238	0.030742	3.08342	2.02839	3.49597	1.51127	1.90066	0.498427	-0.288694	1.2927	-0.299037	1.35106	0.472703	1.33403	1.12586	12.0772	-0.537724	13.7451	-0.073408	-0.324528	0.836052	1.13697	1.32233	2.04155	2.01741	1.33183	2.51811	0.04894	0.04894	-0.430251	-0.869325	-0.599851	-0.016906	0.792305	0.569709	1.35284	0.394176	-1.04426	0.672587	0.523438	0.752083	1.4353	1.10774	0.670493	1.51544	1.09505	1.90631	2.02638	2.02776
0.756659	0.244185	-0.034688	5.84963	0.62336	1.58087	1.2721	0.215235	0.641158	1.63147	-0.261526	-1.76761	-0.14934	1.17152	1.19367	1.13214	19.0365	10.2659	17.1129	8.43791	-1.79566	0.214195	0.152963	-0.438478	0.678546	1.11991	0.516587	1.67158	-1.58363	-1.58363	-0.895553	-0.616029	-0.798277	-0.853851	0.334237	0.246039	-0.648807	-0.992817	-0.838023	-0.300039	1.19269	0.54139	0.982052	0.242535	0.220908	0.972074	0.917222	1.17901	-0.287647	0.035606
0.883683	0.375186	-0.331882	11.7657	10.2858	10.7716	12.5663	16.1308	13.9364	14.7147	12.1916	10.3454	10.6861	14.7695	12.618	14.8656	23.7823	19.0956	23.8459	18.7093	-2.90936	12.9522	10.9937	-1.15604	-0.672579	-0.192107	11.4842	-1.22574	2.26124	2.26124	-1.29636	-0.170443	-1.05334	-1.3461	0.450598	-0.023016	-1.14725	-1.16238	-1.08164	-0.527118	1.06699	-0.18559	0.442375	-0.752263	-0.075912	0.009613	-0.566375	-0.109955	0.145162	0.419969
0.777248	4.98861	16.9738	22.0707	18.0339	19.6355	18.771	20.6069	20.7882	19.8136	17.5942	14.941	17.3192	22.4376	20.8673	21.6419	32.2167	28.6724	32.4933	23.7045	12.5525	16.7253	19.5464	19.8849	21.5557	13.624	19.977	10.6315	11.3823	11.3823	6.66067	-0.705356	-0.748101	-1.18469	0.940465	-0.618945	-0.525048	-1.61209	-0.998405	-1.26781	-0.832997	-0.819156	-0.190654	-0.906575	-0.933066	-0.01901	-0.602523	0.422032	0.157743	-0.176228
0.676357	15.3491	19.5231	25.6073	19.944	26.3584	23.4345	27.1392	27.6079	25.3757	22.0632	21.3167	21.9354	28.5527	28.0109	27.2979	36.5145	33.7329	35.7211	28.7606	20.093	23.8544	23.5118	23.3069	22.8075	20.2906	24.0644	21.9249	18.2477	18.2477	7.12921	9.5867	11.4736	12.0793	-1.66543	-1.22277	5.27085	3.8179	-1.02563	-0.933062	-0.77071	-1.26331	-0.737286	-2.33208	-1.00912	1.58542	1.18071	1.23557	-0.101839	-0.487477
13.6436	20.1959	24.7355	29.5623	30.4469	29.9461	29.4525	30.2146	30.5376	29.1673	28.353	27.7333	28.4752	33.5127	34.5326	35.2882	41.1669	38.1269	41.3335	35.2967	26.59	28.5614	28.9362	29.0328	28.7403	28.8773	29.1022	27.152	22.5594	22.5594	21.1095	16.896	20.8371	20.4118	8.2562	4.76486	15.9318	12.3797	7.41546	5.09657	-1.36333	12.1107	2.08486	6.52511	1.44886	1.37003	7.86819	2.70143	15.5992	11.6632
20.173	24.9534	29.8996	33.8927	31.1897	34.0076	33.6024	32.8248	34.8359	33.2819	31.2812	31.214	30.9903	36.2193	35.8397	38.5629	43.2235	40.7595	42.2266	38.5785	30.1617	32.7021	31.4541	32.4548	32.6068	30.5945	32.9094	30.2275	24.8023	24.8023	21.3446	21.6317	21.4791	22.6099	17.977	12.9391	22.7549	20.3778	11.4037	11.8748	8.55095	19.3707	10.4097	14.9983	8.51666	6.70985	19.0832	15.2813	20.1022	20.2702
25.296	30.9208	34.1782	36.5869	35.3425	36.0077	37.7527	37.4876	37.8589	37.2603	36.4971	34.8758	35.8491	39.6851	42.268	42.6778	46.4284	44.0795	45.3177	42.4065	35.0245	36.7087	35.6178	37.1535	35.7847	34.9789	37.4802	34.1005	32.7094	32.7094	27.2005	25.2991	27.901	26.9736	25.564	20.5143	32.2953	27.7723	21.3857	22.1067	19.1644	29.8964	23.0838	25.2096	19.9395	18.681	28.0119	22.9105	27.4921	28.1719
29.7654	33.8066	37.1961	39.001	38.8416	39.2219	40.2221	41.2166	41.1621	41.0985	39.5184	38.3975	39.4006	42.5906	45.3345	44.9717	48.8395	46.5591	47.9885	45.3939	38.9068	39.6881	40.1083	40.825	40.2701	39.55	40.4634	39.3276	35.2469	35.2469	33.2432	32.7018	34.6498	32.4112	32.0771	27.7159	37.5867	34.0929	30.9474	29.5371	28.3771	34.1188	30.2483	32.4326	29.1211	30.0453	33.1585	32.0338	34.9287	35.7001
32.3726	35.6692	40.5392	42.2109	40.3315	40.762	42.1308	42.6595	42.4722	44.4661	40.2988	40.4308	40.9351	44.8303	47.9023	46.8924	50.009	48.1645	49.6754	46.9482	41.638	41.4008	41.9726	43.3599	42.3156	41.0338	41.9361	41.0958	36.4158	36.4158	36.5132	35.85	37.6264	35.2629	34.7007	33.2287	38.6667	37.9821	31.6205	32.6267	32.9219	37.7368	33.6705	36.0031	34.5547	33.0971	35.7355	34.7617	38.1243	38.4705
36.6085	40.5627	41.2226	44.2981	43.5505	43.5092	44.6469	45.9683	44.5147	44.569	43.647	43.3922	44.2998	47.0821	49.4746	49.6532	52.0466	49.8503	51.1322	49.3286	44.2129	44.4736	44.1285	44.8836	45.6337	43.6906	44.4524	44.1283	42.3151	42.3151	39.2408	40.311	40.5464	39.5332	38.6458	37.3487	44.0048	41.2678	37.9138	36.0416	37.3253	41.3055	38.5938	39.6775	37.7131	37.691	38.9678	40.0096	42.5726	40.1623
37.5349	42.4719	43.3983	45.8737	45.6473	45.4696	46.5556	46.6175	46.8519	46.0689	45.6413	44.9586	45.6943	47.6409	50.9218	50.2665	52.0955	51.3623	52.4456	51.163	46.5238	46.8867	45.946	46.2978	45.9982	45.688	45.6917	45.8499	43.5775	43.5775	41.7171	40.9846	43.2896	41.0776	41.176	40.7137	43.8708	43.8496	39.334	39.0377	39.3019	42.0287	40.2417	41.9874	39.6914	39.5289	41.3113	41.7103	43.4337	41.9521
41.0237	44.6107	46.1361	47.8209	47.4655	48.3102	49.1651	48.2454	48.5209	51.0744	48.009	47.0328	47.6116	51.0133	53.1479	51.9534	54.1331	52.8613	53.0153	51.9093	48.1649	49.4926	48.7557	48.8487	49.363	48.765	47.9745	48.182	46.3951	46.3951	45.285	44.792	46.0695	44.1806	45.0744	45.4873	44.7731	45.0808	42.1721	43.013	43.752	45.644	42.9238	44.5412	42.6164	42.3485	43.3763	43.8765	45.3606	44.3443
43.8588	46.9362	48.1268	49.3479	50.1242	50.1703	50.8407	52.5347	51.3105	52.1579	50.7035	49.4339	50.9296	53.1251	54.7202	54.4341	55.1435	54.1269	54.192	53.5427	50.4597	52.0984	51.0984	51.1194	51.0002	50.1144	50.5375	49.9539	48.7925	48.7925	48.2927	47.8056	48.4292	47.5638	47.3386	46.8057	47.9634	47.2925	46.2241	44.9337	45.6341	48.7925	45.7459	47.0016	45.3078	44.9813	46.9355	46.4629	47.8012	47.4367
45.6723	48.9855	49.0886	50.2697	50.6802	51.3368	52.8895	51.7364	52.9941	52.3971	51.5305	50.44	51.8105	53.4971	55.2335	54.3003	55.8927	55.779	55.0851	54.4432	49.9224	52.924	51.3751	52.0668	52.1118	52.0185	51.3098	50.6015	50.1949	50.1949	49.8352	49.3197	50.0985	49.2482	48.468	49.4236	49.0901	49.314	48.0645	46.7159	46.6769	49.7958	47.3471	48.9846	47.006	47.006	48.2518	48.2103	49.9696	49.1799
48.0872	50.1437	50.7525	54.2247	53.012	53.4304	54.3783	53.4109	54.9899	53.9941	54.6919	52.4675	53.8211	55.1886	56.2456	55.6137	57.7902	56.2508	58.3629	55.6097	52.6841	55.6233	53.6711	53.2636	54.0758	52.9009	52.3787	52.7468	52.3589	52.3589	51.769	51.2594	52.2247	50.9038	51.3859	51.4425	51.4399	50.9654	50.8559	49.6639	50.1465	51.8236	49.4222	50.8847	49.1839	49.312	51.2973	50.8435	51.4296	51.0584
49.5738	51.8194	52.1345	54.3528	54.2684	54.0834	55.5866	54.8071	55.7863	55.7742	56.126	53.2402	54.7487	55.8408	56.8523	56.974	57.6523	56.2219	56.7814	56.6037	53.5009	56.729	53.8078	53.8841	53.9268	55.4587	52.9176	53.5812	52.7341	52.7341	53.3114	52.3531	51.9796	51.4676	52.4686	51.1188	52.3331	52.0064	52.5563	50.699	51.4694	54.0876	51.2102	51.7938	51.956	51.3833	52.2868	53.1511	52.0105	51.681
51.802	52.5574	53.1914	55.1794	55.9933	56.9706	56.8421	55.6879	56.288	56.5775	57.3263	54.3806	55.1718	57.3922	56.7437	56.84	59.223	57.6276	58.6585	57.2098	54.3016	57.5139	54.8898	55.1276	55.4706	55.2205	54.7335	55.0729	54.151	54.151	53.3308	53.966	53.9658	53.6835	54.3593	51.41	54.4962	53.7979	53.62	52.3863	53.2115	54.9014	53.332	54.2542	54.2739	53.7827	54.0716	54.5703	53.9841	53.4661
52.8162	54.4627	54.3883	58.4806	56.7842	57.1498	57.9107	57.9228	58.2372	56.9605	56.7524	54.914	56.482	58.5235	58.783	58.0599	59.8599	57.9127	59.1348	58.4697	54.8688	59.1392	57.0925	57.1649	58.4151	57.317	56.4094	56.6113	56.455	56.455	54.751	55.6256	55.9052	54.6387	55.036	53.8491	56.3324	54.7956	54.7772	55.4743	55.5138	56.8826	54.9868	56.3411	56.0782	55.575	56.3233	56.4097	55.8177	54.7376
53.7425	54.7377	55.3034	58.422	58.0406	59.0635	59.0723	58.105	59.0803	58.6005	60.4744	55.7333	57.1761	59.1289	59.0162	59.0468	59.9555	59.518	59.561	59.4169	55.919	60.1049	57.8828	57.4585	58.2661	58.4273	57.0416	57.1189	56.6434	56.6434	56.3868	55.7855	56.3605	55.9496	56.0253	54.9262	56.5719	55.1362	55.7305	55.5756	55.9962	56.5318	56.588	55.8961	55.5819	57.0394	56.7992	55.4956	56.632	55.7804
55.1769	55.7559	56.3136	59.949	58.9717	59.1493	59.8608	58.4255	58.368	59.9174	60.2273	57.0138	58.6732	59.6064	59.8415	59.5664	60.5923	61.1105	60.3641	59.3695	57.28	60.3761	58.638	58.3752	59.7632	58.7494	57.8304	58.7506	57.7335	57.7335	57.6669	58.1455	58.907	58.1654	57.8693	56.1045	57.1007	57.2079	55.8604	56.4225	58.1585	58.8398	57.4958	57.8896	56.4524	57.1509	58.1171	56.7747	57.5784	57.5189
55.823	56.8713	57.0419	58.2094	60.1347	60.0824	61.4893	59.4482	60.6585	59.0827	59.9337	57.2728	59.1805	60.4454	59.6545	60.5532	61.2482	60.2411	60.6502	60.7369	57.6765	61.3885	58.4944	59.2759	58.7737	59.5796	58.696	59.7251	57.8752	57.8752	57.8553	58.3054	58.0548	57.9355	58.4384	56.8081	57.4337	57.6419	58.588	57.9712	58.174	59.5163	58.2098	58.0049	58.851	57.6814	59.4334	59.0823	58.5795	58.5617
60.1523	57.7027	57.2584	59.0827	59.7117	60.7285	60.3635	59.8621	60.8801	60.0727	61.1341	58.1797	59.4636	60.7361	60.9466	60.5592	61.9784	60.8531	61.1266	61.0629	58.4305	61.9866	59.6699	59.5855	60.2708	59.8084	59.1112	59.9094	59.4789	59.4789	59.3222	59.8716	59.6208	59.5911	59.722	58.0331	58.0092	57.9392	59.7919	60.5456	59.4958	60.05	59.5378	60.1852	60.0483	60.4543	59.2105	61.0618	58.9656	58.6192
58.505	58.5808	58.2685	61.1233	61.2498	61.8882	61.899	60.883	60.8215	61.2029	61.6341	58.7131	59.9333	61.4471	61.8653	62.9932	62.195	61.6517	61.743	61.4357	59.7448	62.0244	60.0982	60.2221	61.0208	60.7842	59.6665	59.9537	60.0086	60.0086	60.1354	61.0176	59.926	59.8459	60.5388	59.2582	58.4913	58.4233	59.7817	60.6921	60.0238	60.6304	60.6324	58.957	59.7982	61.0327	59.9681	59.9129	59.5852	58.9569
59.7115	58.809	58.7634	61.6249	61.3389	61.4672	61.8	61.1119	61.1042	61.302	61.7608	59.6258	60.6275	62.2394	62.2386	61.5987	61.777	62.0431	61.5621	62.0094	59.4409	63.5504	60.1882	60.5624	60.4982	60.8206	59.6917	61.1149	61.0842	61.0842	60.5105	60.0102	60.7548	60.1295	60.7344	59.0279	59.1978	59.0441	59.6144	60.8401	59.4791	60.6531	59.8056	59.3524	59.5354	59.8823	60.3039	60.0727	60.5396	59.9063
66.1419	59.547	59.1666	60.4438	61.4295	62.3468	62.4484	62.0861	61.4192	61.7317	60.8133	59.5989	61.5175	62.4368	62.1767	61.7915	62.1804	62.2348	61.665	62.4755	59.9615	62.5609	61.2702	60.4985	61.9486	60.9093	61.0408	61.1591	61.2404	61.2404	60.5767	61.0628	61.9005	60.7112	61.7379	58.9923	59.7733	59.6683	60.7716	61.5935	60.3806	61.7938	59.9196	60.7857	60.5459	60.6474	61.1549	61.3985	60.5055	60.8976
62.0255	60.4757	61.3891	60.6186	65.9077	62.0659	60.2482	60.6808	61.5152	60.9905	61.2201	59.9513	61.2311	62.155	62.2231	62.0779	61.6689	61.8324	60.9705	63.5161	60.7315	62.8263	60.3329	60.512	60.4455	60.6655	60.5524	61.6667	62.0358	62.0358	60.4382	61.3161	61.2352	61.1349	62.4004	59.9293	60.7132	59.6821	61.0712	61.7415	61.3767	61.77	61.7076	60.8543	61.7305	62.1118	61.3973	61.9319	60.4327	60.7731
61.6856	60.5133	61.0452	59.6241	64.7843	61.2645	60.6164	60.441	61.3165	61.6537	60.9263	60.5315	61.6075	61.6988	62.3947	62.224	61.4653	61.277	60.98	63.1418	60.8318	61.4633	60.4344	60.6816	60.7753	60.5674	60.0804	62.3179	62.2387	62.2387	61.0179	61.108	62.2408	61.7633	62.1432	59.6602	60.6817	60.0261	61.1544	62.4016	61.1109	62.2103	62.1018	61.2603	62.0873	61.7564	61.8748	62.5573	61.0056	60.6439
65.3145	61.5315	63.5495	60.7309	60.9061	61.2569	61.0314	60.2479	60.8844	60.8694	60.9594	60.131	61.2835	61.7561	62.6597	61.6697	61.4485	61.3753	61.0827	62.674	61.3056	61.4077	60.4425	60.3376	59.8444	60.6095	60.1221	61.7552	61.4144	61.4144	61.5509	62.2073	62.0325	61.4111	62.6331	60.4184	61.3506	60.837	61.5178	62.2212	61.2187	62.0436	61.6088	61.1526	61.557	61.8678	60.8581	61.7819	61.4384	61.1216
62.5055	62.3201	60.4958	59.5516	60.715	61.0227	60.8389	60.6169	61.4473	61.4355	60.4791	59.0827	61.324	61.381	62.8462	61.7227	60.9371	60.7862	60.2949	62.5474	60.3948	61.2061	59.2718	60.0243	60.1623	60.6925	60.2407	61.4223	61.6028	61.6028	61.1323	61.9937	61.6006	61.8349	61.8482	61.1219	59.8625	60.4306	61.5372	61.9022	61.1409	62.1597	61.6225	61.3613	61.2942	61.6046	61.0071	62.0351	61.7391	61.7909
64.1734	62.6846	60.5254	61.3121	60.7589	61.6221	60.6002	59.8635	60.3615	61.0248	60.0452	59.7561	61	60.6446	61.5237	61.1684	59.9864	60.6977	60.1643	61.7995	60.7752	60.5902	59.8402	59.6803	59.6983	60.2676	59.4886	60.3459	61.152	61.152	61.2451	61.879	62.3727	62.1363	61.5443	60.9463	59.8777	60.3544	60.3598	61.9553	60.9685	61.853	60.9894	61.3471	61.2775	61.3425	60.8309	61.9601	61.9852	61.9418
63.2265	62.6288	60.5551	60.0842	61.2231	61.9414	59.7078	59.6237	59.7426	60.3806	59.4246	58.6086	60.676	58.9743	61.0416	60.1472	59.1758	60.0956	59.5667	61.6119	60.1284	59.4607	58.541	59.4763	59.0009	60.1229	60.2306	59.503	60.9814	60.9814	61.6381	60.8772	60.5768	60.8036	61.5206	61.004	59.8463	60.2782	60.8632	61.3547	60.4226	61.733	60.4498	61.4262	60.6072	61.3606	60.7481	61.4182	62.0911	62.1394
62.6587	60.7092	60.0227	61.6131	60.7519	63.108	59.3753	59.1989	58.4379	58.8922	59.6446	58.1673	59.7359	59.533	60.9946	59.8733	58.2441	59.0395	58.0318	60.6448	59.5445	58.9789	58.2107	58.6494	58.7118	59.2721	59.6955	58.9366	60.0959	60.0959	60.4257	60.3834	61.0788	60.7138	61.0158	60.6336	59.8991	60.3854	60.4158	61.7828	60.2981	60.5885	60.6035	60.561	60.2977	61.144	60.1967	61.3446	61.3179	61.8281
61.6184	60.6068	61.9201	62.5331	61.7763	62.5868	58.6229	57.8852	57.5855	57.501	58.5571	58.1404	59.552	57.3958	58.7849	58.5252	57.0133	57.597	56.5471	59.0097	59.1311	58.1296	57.1449	57.605	57.5007	58.1935	58.4765	57.8603	58.9447	58.9447	60.165	60.5955	60.4969	61.2487	60.8053	60.5046	58.5602	58.8617	60.1722	61.0421	59.3786	59.9082	59.8304	60.0799	60.0942	60.5084	60.3007	60.8027	60.5834	61.6522
61.7509	59.9012	61.341	62.1476	62.1923	62.3059	57.8702	56.6667	57.3547	57.7402	57.5165	56.485	58.3318	57.3476	57.6173	57.1775	55.8015	56.4942	55.8993	57.8559	58.4538	56.107	56.5344	56.4045	57.4451	57.2493	57.2878	57.0137	58.6662	58.6662	60.1199	60.1018	59.458	59.7581	60.6274	59.8541	58.8931	58.7354	58.5574	59.6493	59.7211	59.2306	59.1904	59.0279	59.0843	60.4319	58.9088	60.0287	58.5496	60.6872
60.1036	58.9116	62.0244	61.5734	62.7498	62.7185	56.0906	56.0534	55.8486	55.2283	57.3628	54.5438	57.4942	56.1909	56.8551	56.1562	53.8236	56.1256	53.901	57.9951	56.7331	55.351	54.955	55.2667	56.0473	57.0579	56.2555	56.3109	57.5617	57.5617	58.8319	59.2867	58.1291	59.2659	59.6698	58.1843	57.2274	57.3052	57.0531	58.8619	58.1479	57.8966	58.0437	58.4066	58.554	58.8158	57.9855	59.6736	57.1147	59.3907
60.8377	61.7508	62.661	62.3533	60.0389	60.1896	54.5445	54.2727	53.5021	54.3507	54.1274	53.6764	56.4231	54.3339	55.6726	54.7148	51.8924	53.4224	51.4825	56.4535	56.1797	55.4822	53.4224	53.7554	54.5561	55.6525	55.3633	54.5809	55.6168	55.6168	58.4311	58.0981	58.5744	56.1121	57.8718	58.242	56.2154	55.3146	56.1558	57.0006	56.7615	56.2358	56.5235	56.1512	56.763	57.1529	54.821	56.5636	56.8471	57.0669
60.2698	59.5978	60.7746	57.4387	58.7739	59.255	53.7451	53.1009	52.9911	52.7223	53.6938	52.8148	54.2691	51.9043	53.9914	53.227	50.5872	52.2729	50.3678	53.0117	54.0548	51.5452	52.345	52.695	52.8195	53.8212	54.0345	52.7538	53.9375	53.9375	55.5846	55.9234	56.4616	57.0495	56.9468	56.2842	55.1943	54.2545	54.8212	56.7283	56.1234	55.745	55.9302	55.2393	55.473	56.0493	54.6432	56.3499	54.7199	55.4016
60.3969	60.149	56.2751	53.456	54.2887	55.8389	51.7787	51.7405	50.7847	50.0236	51.1588	49.6129	52.7311	51.308	52.202	50.8984	47.8156	49.5697	48.743	52.4506	51.9139	51.1628	49.8784	51.4639	51.3283	52.2757	52.3486	51.9576	52.086	52.086	55.6507	54.6414	54.7591	53.1955	53.9348	55.7816	53.5752	52.9176	52.3364	54.5869	53.8499	53.1036	54.6901	52.9371	53.4018	54.0596	52.7394	53.8936	52.071	53.6848
58.7084	53.5136	53.5482	51.2028	50.9226	51.8226	49.4385	50.6153	49.7601	48.7688	49.5112	48.191	51.2774	49.0185	50.334	50.3443	45.0629	48.8871	46.6478	51.25	51.0031	49.6071	48.3808	49.0027	50.1988	50.3977	51.2532	50.4107	51.3873	51.3873	53.4578	53.3072	54.3739	52.6854	53.3367	53.5903	52.6008	52.231	52.7294	52.8672	53.9122	52.8929	52.8361	53.0991	52.9523	52.7224	51.6744	52.606	52.5118	53.467
55.6604	52.4306	50.5429	48.8077	48.6319	48.9201	47.7523	46.6402	46.153	46.2102	47.303	48.1641	48.1519	46.0876	48.3111	47.5022	44.3924	45.6703	43.6689	47.8407	48.2085	47.5438	46.9882	46.6509	47.2134	48.1518	48.9136	48.3538	49.5357	49.5357	51.9364	52.2119	51.9243	51.6328	51.3986	52.9944	50.8884	50.614	51.1784	52.36	51.6387	50.9053	51.3626	51.7775	52.4687	51.76	51.4515	51.5038	51.4505	52.077
55.3205	51.3476	48.5181	46.0389	46.1545	46.718	45.2723	46.0735	44.18	43.9318	44.4879	45.2423	46.7541	43.3434	45.261	44.3331	39.006	43.9944	38.4489	44.1512	45.9275	44.1731	43.0742	44.4859	45.0685	45.9526	46.6206	46.437	47.404	47.404	50.0414	50.8365	50.8288	49.7398	50.8612	50.5775	48.429	49.2304	49.3473	50.0785	49.1784	48.7308	50.1226	48.2614	50.3508	50.5174	48.1469	49.5145	49.2219	49.7066
52.4648	49.5681	46.4449	44.7196	44.2825	44.6161	43.3056	45.3686	42.8286	42.4901	43.4473	41.8126	44.3198	41.9878	42.3658	42.4717	36.3934	39.8566	34.6728	42.2502	43.6626	40.9365	41.1096	42.585	43.7055	43.8878	43.0972	43.9096	47.6858	47.6858	49.3893	49.4556	48.5292	48.8562	49.1892	50.5339	47.1277	47.4699	46.9854	49.6662	48.4002	47.4463	48.5487	46.6958	48.2203	48.4799	47.0819	48.507	46.4876	48.5549
53.3389	45.9638	44.2334	41.7642	41.1047	41.9938	39.9385	40.3663	38.7544	38.8577	39.7917	38.2838	41.0542	37.3759	38.3351	37.9953	30.4467	34.5386	28.7523	38.0471	40.6345	37.6125	37.2891	40.0932	40.9069	40.7081	41.3179	41.2924	42.239	42.239	46.5139	46.5861	46.7333	45.6558	47.7647	47.3233	46.4892	44.9191	44.2672	46.7776	46.22	44.3847	46.4682	44.1135	45.8224	46.817	43.4972	45.1636	44.399	46.3245
49.3158	43.6707	42.4403	39.2309	38.4857	39.3316	37.6449	38.9143	37.0762	35.5483	37.0234	35.8814	39.5072	33.9191	33.7123	34.5931	27.0404	32.6888	27.2174	31.9439	36.3152	34.3758	33.0366	36.278	35.3416	38.5032	38.028	38.2981	38.0384	38.0384	43.7606	43.571	43.64	43.1379	45.9992	45.879	42.6665	42.5982	41.345	45.8517	43.2006	43.1001	45.9216	43.902	43.9253	46.2736	41.0782	44.8565	42.2718	43.8187
46.1744	39.973	38.221	35.6684	35.5413	35.9622	31.5697	33.1181	30.2939	29.0676	33.5079	31.7923	33.8136	28.28	27.3938	29.5564	24.829	26.6705	24.1452	28.1611	31.1859	29.4643	27.5351	30.9379	32.6365	31.5415	34.241	34.3735	32.825	32.825	39.9046	41.1217	39.276	41.1515	40.7927	42.4349	37.5923	38.133	39.3271	42.2161	41.3473	39.665	41.8801	39.2652	41.4807	42.8365	35.8125	41.1396	35.8876	41.1681
43.4999	36.5087	34.4219	32.1526	34.0911	31.3788	26.0081	27.9757	26.1731	24.9683	27.1442	23.4542	25.6454	24.7421	25.4642	25.22	21.6838	24.6209	21.3064	25.3587	25.9633	24.366	24.3682	24.1504	24.1415	26.0272	27.6524	26.7603	27.4249	27.4249	36.0486	35.8709	35.7993	34.6827	38.1076	34.7885	30.9306	33.2476	34.461	38.8607	36.9727	37.0236	38.212	34.8619	36.3746	40.2865	33.0683	36.9557	34.8262	37.4902
41.6714	33.4219	30.948	30.4598	29.5577	30.7711	25.0219	23.1152	22.5338	23.3865	24.2359	23.5732	25.2189	22.4993	23.5029	24.6193	20.0051	22.7711	18.8377	24.0648	24.7257	23.6508	22.8239	22.9966	23.8524	25.083	24.9228	24.3729	26.6328	26.6328	30.8674	30.5678	30.3713	29.9236	32.4667	33.2041	27.248	31.3937	32.9396	36.6274	32.926	30.136	37.572	28.0668	34.2908	33.5331	25.7933	34.2207	28.9636	32.1363
37.1292	30.2377	28.7364	26.8506	25.2592	26.4211	21.7949	21.1478	19.7204	19.9875	21.8877	20.1377	22.1401	19.7084	20.0325	20.0962	15.8327	17.8266	15.532	20.0017	21.8844	19.7665	18.6297	19.3375	20.9137	21.5764	22.2096	21.3822	24.6879	24.6879	27.385	26.5777	26.7544	25.8828	27.2601	25.978	25.0687	27.2553	24.8051	30.237	27.9444	25.1601	26.8535	25.6713	26.4298	30.1893	22.0685	28.5426	24.0736	26.3106
36.6081	26.7774	26.4765	24.4574	23.2939	23.4321	20.4351	18.762	18.1822	17.1451	18.5124	17.3618	21.3868	16.4385	19.0984	19.729	14.9944	16.2103	14.1839	17.6339	19.0125	18.2108	16.992	17.2499	17.8231	18.9047	18.5929	19.7886	21.0942	21.0942	23.1376	26.4108	25.0619	26.1665	26.7554	26.2146	24.4678	23.1135	22.6767	26.0893	25.532	24.5758	25.8866	24.9462	24.2993	24.9768	22.4043	25.3407	23.5338	24.085
34.7274	23.2664	23.3311	18.4669	19.4624	18.7086	17.5817	16.5144	15.3687	14.9134	16.1176	14.2065	15.88	14.1612	14.9743	15.0191	11.8025	13.5071	10.9715	14.8315	17.105	15.4004	14.4788	14.5245	14.6043	16.2385	16.6268	17.078	18.9159	18.9159	21.8964	22.0471	21.8652	20.2113	23.8834	23.9378	19.6271	20.5626	20.2386	24.6015	23.3518	20.2069	23.2925	20.3561	20.3138	22.6602	19.0063	21.1568	18.1301	22.3682
25.9363	21.4363	18.925	16.3986	15.2573	15.6193	13.9811	13.3797	11.7149	13.1019	13.2557	12.5921	13.8752	11.2302	11.8308	12.5038	6.69628	11.3641	6.87204	12.6829	13.7501	11.6561	11.0785	12.0327	12.0392	12.3585	13.1666	13.387	14.4962	14.4962	19.6279	19.5511	20.3495	18.4583	19.1905	19.4197	17.261	19.0857	18.4542	21.5729	18.7904	17.7523	17.8035	18.054	17.1688	20.904	16.4488	17.9534	16.882	17.0561
24.2011	18.1628	16.4316	14.2388	14.7861	13.0972	12.0144	11.1807	9.84985	9.88595	11.5147	9.58268	12.2347	8.754	9.40254	11.4828	3.89694	8.58048	3.70295	9.42788	11.7187	10.6607	9.16062	9.52485	10.7696	11.461	11.8377	10.9996	13.0038	13.0038	18.4622	19.1507	18.7036	17.7615	19.106	18.2556	16.4266	15.831	15.6254	19.5731	17.4052	17.2148	17.4437	16.8152	16.3457	17.1856	13.6095	17.3195	15.175	16.3247
19.8457	15.9592	13.9866	10.8165	11.1881	10.8017	6.68623	6.73858	5.40218	6.30019	7.3922	5.35349	9.0625	4.7958	6.25904	6.67955	2.10581	3.21581	1.37776	4.57109	7.9902	5.42233	5.19993	6.70615	7.69085	8.28124	8.61095	8.05555	9.51799	9.51799	12.5518	14.647	14.2929	12.9735	14.0862	14.9516	11.4458	12.393	11.8332	16.4978	14.1511	13.1727	14.2425	12.552	13.7609	14.9624	11.5189	14.6298	11.5923	12.4601
21.5658	14.4598	11.9601	8.23644	8.42897	6.78551	5.51326	3.79247	2.55663	2.66399	3.97029	2.8577	6.95514	1.99276	3.55062	3.69755	1.64106	1.73952	0.916793	1.40947	6.00546	2.60595	1.60118	3.03101	3.43292	5.14257	6.2549	5.99503	4.89714	4.89714	11.7596	12.6124	12.4603	10.9226	13.2079	12.9003	9.30403	10.3523	9.00445	12.7704	11.8788	10.8609	11.8749	10.7997	11.7705	13.3918	8.63297	10.494	9.65183	11.4017
17.6306	10.5286	7.83416	2.99305	2.96323	1.78185	1.21235	0.237536	-0.58366	-0.361478	-0.012153	0.075961	2.10203	1.44309	2.0413	1.46236	-0.43022	0.717196	0.87951	1.0351	1.81009	1.24302	-0.258368	1.28623	0.400883	-0.184983	1.16045	0.85647	2.29852	2.29852	8.27714	8.76235	7.90958	8.09575	9.49552	9.92308	5.16365	6.02718	6.19278	8.90131	9.37184	6.39854	9.60768	7.89052	8.34529	9.20764	2.71365	9.29837	5.74229	7.86398
15.283	5.80368	1.79386	0.130989	1.18612	0.793711	0.693453	1.91209	0.805197	-0.351969	0.161011	-0.557945	0.844236	0.753317	0.251855	2.54227	0.019865	0.395279	-0.138271	0.94092	2.14381	0.907286	-0.110125	1.129	-0.016404	-0.283045	0.50175	0.200358	0.493662	0.493662	2.8803	4.77224	4.57284	2.70085	4.28901	4.33112	1.11666	2.02888	0.299438	5.17234	2.61588	2.30975	5.51942	1.9931	3.79951	5.39697	0.669745	3.94721	3.28023	1.24452
13.9681	3.74408	0.747904	0.165718	1.50869	-0.187523	0.641085	0.366743	0.014059	0.354177	0.194275	-1.5129	0.83798	0.798483	0.298258	0.167271	-0.771731	0.459793	-0.599239	0.487399	0.205792	0.425505	-0.25368	0.58219	-1.23934	-0.620204	-0.17342	0.427745	0.168467	0.168467	1.43447	3.57809	2.6935	1.58375	2.75703	2.93357	-0.091228	1.06211	-0.148012	2.70557	1.41745	1.11856	1.47089	-0.226201	1.48225	1.16491	0.165076	1.3989	0.639362	0.092821
9.23915	-0.140425	0.170559	0.572091	0.898918	-0.335211	1.42956	0.593849	0.095542	0.176918	-0.006097	-1.81997	0.00038	-0.404901	0.749998	0.360061	-0.788534	-0.515811	0.344007	0.720058	-0.254251	0.18315	-1.13269	-0.555596	-1.37647	-0.064579	0.101719	0.145138	-0.422369	-0.422369	0.520044	1.549	1.36452	-0.869554	1.42591	1.03027	-0.542945	-0.461512	0.121987	0.470738	0.91822	0.391577	0.137454	0.833476	0.578405	0.622677	0.595847	0.857006	0.745327	1.08418
5.72418	-0.382959	0.386976	0.18467	1.08291	-0.389484	-0.396674	-0.066159	-0.149818	0.233119	-0.906877	-1.56672	-0.790499	0.166039	-0.7126	-0.801244	-1.27229	-0.510886	-0.30027	0.485768	0.453034	0.874634	-1.59148	-0.759514	-0.906612	-0.022535	0.236753	-0.277514	-0.499623	-0.499623	-0.254303	0.500479	1.20284	1.53306	0.98197	-0.03258	-0.854585	0.256072	0.065142	1.08411	0.559095	1.20543	1.65225	0.632471	0.608398	0.73413	0.979925	1.57579	1.69175	1.04832
2.86847	-0.107965	1.20869	0.406166	-0.088666	-0.296833	-0.589118	-1.238	0.413109	0.145503	-0.500078	-2.00807	-0.609987	0.304558	-0.852965	-0.888341	-0.569742	0.440774	-0.247627	-0.154491	4.25809	0.159393	1.20656	0.608041	-1.33578	-1.57371	-0.438387	-0.610431	-1.47851	-1.47851	-1.27991	0.380239	3.66589	0.929611	0.897436	0.764356	-0.661714	-0.057007	-0.335615	0.485022	0.714735	0.667892	0.59201	0.420954	0.672423	0.284148	0.988867	1.68895	1.57224	0.410223
1.08112	-0.443884	-0.022339	0.579079	0.282089	0.56714	-0.360943	-0.030367	0.587976	0.808698	-0.933909	-0.494144	-0.933946	0.221811	-0.307841	0.098181	-0.493193	1.33285	-0.331602	0.545057	3.79805	-0.176345	-0.933132	-0.623099	-1.84645	-1.99862	-1.28388	-0.70627	-1.27561	-1.27561	-1.16711	0.732442	2.10345	0.810867	0.873692	0.822113	-0.132931	0.240319	-0.345769	1.0984	0.215504	0.734674	0.846096	0.686838	0.889183	1.09598	0.112265	1.33379	-0.42293	0.65448
1.16697	-0.262304	-0.227845	-0.413415	0.557969	0.348542	0.520527	-0.315035	-0.063086	-0.166034	-0.246958	-0.421878	-0.426591	-0.059897	-0.494868	0.011114	-0.070799	1.35067	-0.092191	1.11876	3.49424	0.602556	0.324072	-1.73022	-2.18224	-0.094566	-1.02522	-0.432192	0.780484	0.780484	-1.02542	0.985768	1.57818	-0.679734	0.742466	0.124909	-0.873898	-0.819831	-0.419682	0.125771	0.464528	0.897516	0.159389	-0.598594	0.626396	0.038972	-0.065561	0.092885	-0.589129	-0.310456
-0.013382	0.335616	0.315416	-1.12765	0.415113	0.294238	-0.371873	0.052148	-0.915441	0.21701	-0.680789	-1.98962	-0.00348	-0.702947	-1.07035	-0.029586	-1.58177	0.188296	-0.456317	1.95841	3.0342	-0.153379	-0.321449	-2.16762	-2.69291	-1.5	-0.143081	0.685988	0.423077	0.423077	-1.28615	-0.669781	1.22973	-0.37822	-0.448575	-0.891247	-2.02599	-1.03608	-0.663295	-0.288077	-0.781745	0.26392	-0.240211	-1.45328	-1.02452	-1.06357	-0.381861	-0.308935	-0.810007	-1.00001
1.42102	1.26038	0.111606	-1.84191	-0.428123	-0.460416	-1.12423	-0.888043	-0.787266	-0.847426	-1.06796	-2.06323	-0.887772	-1.39269	-1.97264	-0.630588	-1.87876	-0.600571	-0.72706	0.276672	3.32126	-0.489117	0.620526	-0.970784	-2.83004	-2.01829	-1.59557	-2.53821	0.485898	0.485898	-0.659743	0.662981	1.72177	-0.450271	-0.145446	-0.926843	-1.17033	-1.25234	-1.42052	-0.701924	-1.09421	1.12446	-1.15339	-0.953942	-1.18129	-1.27896	-0.044474	-0.57071	-1.21765	-0.242107
1.36682	-0.052152	-0.233975	-1.29354	0.127908	-0.647916	-0.382833	-0.985943	-1.11149	-0.794935	-1.17474	-2.69134	-1.0808	-1.6744	-1.41263	-1.60483	-1.96998	-0.676102	-0.347574	-0.223511	3.43765	-0.130444	-0.130024	-0.630451	-3.21255	-1.32823	-1.99056	-2.77774	-0.119449	-0.119449	-1.2184	0.49605	1.7568	-0.820267	0.143555	-0.316675	-2.05138	-1.61211	-1.16762	-0.787404	-0.845184	-1.14064	-1.13972	-0.978691	-1.02388	-1.07525	-0.128916	-0.504242	-0.730165	-0.926891
0.559972	-0.854989	-0.110942	-1.4942	-0.06164	-0.46876	0.358953	-1.50591	-0.703159	-1.76596	-1.32845	-2.95171	-2.01175	0.203916	-1.05428	-1.83227	-0.772791	-1.32489	0.735749	0.476036	2.37064	0.140812	0.204955	-0.974445	-3.30299	-2.03328	-2.18237	-2.26655	-0.383471	-0.383471	-1.01222	-0.132277	2.20212	-1.07909	-0.580567	-0.679144	-2.03618	-1.26806	-0.664162	-1.24794	-1.48449	-1.30732	-1.35255	-1.03962	-0.526974	-0.683646	-0.211756	-0.439144	-0.017205	-1.42971
-0.428065	-0.113076	-0.783366	-0.712396	1.80177	-0.936382	-0.860713	-1.55715	-1.07407	-1.7135	-0.688161	-3.62649	-2.01801	-0.217868	-0.867766	-1.45244	-1.93792	-0.279819	-1.26602	0.956383	2.02012	-0.154201	-0.592287	-1.24111	-2.28471	-1.85686	-2.11044	-2.92634	-0.56856	-0.56856	-0.123453	0.074358	0.509546	-0.888778	-0.571717	-0.582587	-1.56315	-1.62783	-1.11161	-0.633044	-1.79577	-1.28455	-1.75911	-1.34452	-1.1633	-1.08697	-0.669733	-0.792934	-0.930474	-1.27403
0.072494	0.298076	1.4408	-0.072564	0.164767	-0.15023	-0.585815	-1.00317	-0.665743	-0.77015	-1.68233	-3.6067	-1.12797	0.026228	-0.462718	-0.419232	-0.273847	0.472177	0.004069	1.46916	2.26045	0.350515	-0.770919	0.422621	-1.67478	-1.25451	-0.154423	-1.34125	-0.739199	-0.739199	-1.4581	-0.647354	0.20779	-1.05421	-0.828891	-0.104603	-0.007116	-2.03085	-1.30853	-1.04689	-1.45452	-2.43176	-1.4583	-1.07864	-0.012698	-0.508595	0.134572	-0.821219	-0.731125	-0.049217
[truncated: 32 more columns]
