# Supplementary material for: Biophysical properties of single rotavirus particles account for the functions of protein shells in a multilayered virus
Source: eLife. 2018 Sep 11;7:e37295. doi: 10.7554/eLife.37295 (PMC6133545; doi:10.7554/eLife.37295)
Supplement: Figure 6—source data 1. [file elife-37295-fig6-data1.xlsx]

## Sheet: FIGURE S6(B)
Width (nm)	Height (nm)	Height (nm)	Height (nm)		TLP
0	0.034685	0.267934	0.207284
1.25081	0.458915	0.734072	0.531612
2.50162	0.416225	0.546524	0.389022
3.75243	0	0.358976	0.71335
5.00324	0.050694	0.311504	0.243917
6.25406	0.194772	0.544183	0.42817
7.50487	0.385542	0.543402	0.28558
8.75568	0.342853	0.682697	0.469833
10.0065	0.440239	1.47568	0.373934
11.2573	3.52591	3.38926	2.61263
12.5081	6.23804	4.69586	4.33771
13.7589	10.2576	8.47712	7.04333
15.0097	14.9307	13.2856	17.173
16.2605	20.7246	18.2342	24.1275
17.5114	25.5845	23.8831	26.0394
18.7622	27.0827	25.9834	28.6983
20.013	29.1411	27.7103	29.5362
21.2638	30.4525	29.2036	30.4676
22.5146	31.3903	31.0238	31.4923
23.7654	32.1881	32.3771	32.0967
25.0162	33.4528	32.9833	32.7479
26.267	35.1377	34.0098	33.9594
27.5178	35.5152	34.8494	35.2643
28.7687	36.4998	35.3623	35.5886
30.0195	37.8111	36.0152	35.0725
31.2703	38.0019	35.2673	35.3501
32.5211	39.2199	36.4805	34.7406
33.7719	39.9243	36.2463	34.3178
35.0227	40.3485	36.4323	33.2881
36.2735	40.8661	36.6183	32.4918
37.5243	41.2904	35.4969	31.0419
38.7752	41.7146	35.4027	28.3312
40.026	42.4657	34.6082	28.3287
41.2768	43.1233	31.8993	27.5324
42.5276	44.248	31.3382	27.3431
43.7784	43.8784	29.0028	27.8542
45.0292	43.6023	28.7686	28.0385
46.28	43.5596	27.8339	28.1294
47.5308	43.3768	29.4207	28.0802
48.7816	43.7544	29.9335	28.031
50.0325	45.0657	29.3724	27.7016
51.2833	45.5833	29.1849	27.8859
52.5341	46.4745	28.9506	27.323
53.7849	46.3384	28.016	26.3867
55.0357	46.5759	27.9219	24.5632
56.2865	46.5799	25.6332	24.5607
57.5373	46.4438	24.6052	26.1457
58.7881	47.0081	24.6044	28.5711
60.0389	46.4051	24.2768	29.876
61.2898	46.3157	29.3654	31.9746
62.5406	46.273	31.1856	32.1122
63.7914	46.4638	31.9319	32.4832
65.0422	46.2344	32.6315	32.4807
66.293	46.3784	32.7241	33.5054
67.5438	46.3358	33.6572	34.4834
68.7946	46.2931	33.6564	37.1423
70.0454	46.3904	34.6361	38.167
71.2962	45.8808	36.7832	40.0322
72.5471	45.3712	41.4516	41.4771
73.7979	45.8422	42.6648	42.4551
75.0487	45.7995	43.271	43.7133
76.2995	45.5233	44.2974	44.1777
77.5503	44.6402	44.3434	44.5954
78.8011	44.5508	44.6227	43.7058
80.0519	44.5081	44.7153	43.7499
81.3027	43.9051	44.6679	43.2805
82.5535	43.6756	44.8072	43.4648
83.8044	42.6991	44.1994	42.6218
85.0552	42.6097	43.4982	42.3391
86.306	42.8939	42.7504	42.0098
87.5568	42.1975	42.4694	41.6337
88.8076	41.5478	42.1418	41.5845
90.0584	40.9448	40.9737	40.6482
91.3092	40.1084	40.7862	40.2254
92.56	39.412	40.5053	39.3358
93.8108	38.9491	40.1776	38.7263
95.0617	38.7663	39.5699	38.1634
96.3125	37.9766	38.1216	37.087
97.5633	37.1868	37.5139	36.4308
98.8141	36.4904	36.8594	36.0548
100.065	35.7474	36.0182	35.6787
101.316	34.9576	34.9435	34.1821
102.567	33.2807	34.2423	33.3391
103.817	32.6777	32.8408	31.002
105.068	31.7479	32.6532	31.0928
106.319	30.1176	30.8315	30.4833
107.57	29.7014	28.8696	28.4264
108.821	28.7716	28.0284	27.6301
110.071	27.1881	27.0471	26.6938
111.322	26.0715	26.3926	25.2438
112.573	24.5346	25.1778	24.2141
113.824	23.5114	24.0565	21.41
115.075	20.9007	21.6277	20.9873
116.325	19.7841	20.2729	18.8369
117.576	17.7336	18.4978	16.5465
118.827	16.5703	16.7227	13.976
120.078	14.9401	15.5079	13.3198
121.329	12.983	11.6784	11.1694
122.58	9.95207	9.38975	9.29923
123.83	8.36854	8.08159	5.28121
125.081	5.52434	5.8396	2.19703
126.332	3.00698	4.43807	0
127.583	2.73082	1.68247	0.37102
128.834	0.493615	0.23424	0.508581
130.084	0.497617	0	0.08584
